# Supplementary material for: Transmission risks of Omicron BA.5 following inactivated COVID-19 vaccines among children and adolescents in China
Source: Commun Med (Lond). 2024 May 18;4:92. doi: 10.1038/s43856-024-00521-y (PMC11102477; doi:10.1038/s43856-024-00521-y)
Supplement: Supplementary file 3 — Supplementary Data 1 [file 43856_2024_521_MOESM3_ESM.xlsx]

## Sheet: Supplementary Data 1
		Stratification	Sample size (column %)		Mean length of follow-up,	Incidence rate,	VE, (95% CrI)
			Test-positive	Total	person-day (SD)	per 100,000 person-day	Crude	Adjusteda
		Against infection (asymptomatic & symptomatic)
		Overall
		1 dose & 2 doses with lag 365+ d (ref.)	10 (15.4%)	103 (3.3%)	24.6 (10.3)	394.01	0% (ref.)	0% (ref.)
		2 doses with lag 15 - 180 d	1 (1.5%)	179 (6.0%)	13.3 (9.1)	42.09	94.8% (58.5, 99.3)	92.4% (46.8, 98.9)
		2 doses with lag 181 - 365 d	54 (83.1%)	2824 (90.7%)	12.9 (8.5)	148.29	81.9% (63.3, 91.1)	75.4% (43.4, 89.3)
		2 doses with lag 15 - 365 d (combined)	55 (84.6%)	3003 (96.7%)	12.9 (8.5)	141.78	82.6% (64.9, 91.4)	75.9% (43.8, 89.6)
		Age group: children with age 0 - 12
		1 dose & 2 dose with lag 365+ d (ref.)	5 (10.6%)	30 (1.6%)	17.0 (9.1)	978.47	0% (ref.)	0% (ref.)
		2 doses with lag 15 - 365 d	42 (89.4%)	1893 (98.4%)	13.6 (9.0)	162.59	88.7% (68.9, 95.9)	85.5% (49.1, 95.9)
		Age group: adolescent with age 13 - 17 yr
		1 dose & 2 dose with lag 365+ d (ref.)	5 (27.8%)	73 (5.8%)	27.8 (9.2)	246.67	0% (ref.)	0% (ref.)
		2 doses with lag 15 - 365 d	13 (72.2%)	1110 (94.2%)	11.7 (7.4)	100.31	83.9% (53.4, 94.4)	48.1% (-47.6, 85.9)
		Vaccine status of source case: 0 - 2 doses
		1 dose & 2 dose with lag 365+ d (ref.)	5 (25.0%)	40 (3.8%)	24.8 (8.5)	504.54	0% (ref.)	0% (ref.)
		2 doses with lag 15 - 365 d	15 (75.0%%)	1009 (96.2%)	14.7 (9.6)	101.4	89.4% (69.3, 96.4)	84.1% (57.3, 94.1)
		Vaccine status of source case: 3 doses
		1 dose & 2 dose with lag 365+ d (ref.)	5 (11.1%)	63 (3.1%)	24.6 (11.4)	323.21	0% (ref.)	0% (ref.)
		2 doses with lag 15 - 365 d	40 (88.9%)	1994 (96.9%)	12.0 (7.8)	166.67	76.3% (37.6, 91.0)	67.4% (-12.8, 90.7)
		Contact setting: household
		1 dose & 2 dose with lag 365+ d (ref.)	7 (15.1%)	13 (6.0%)	25.8 (9.8)	2089.55	0% (ref.)	0% (ref.)
		2 doses with lag 15 - 365 d	45 (84.9%)	219 (94.0%)	15.4 (7.6)	1332.94	77.8% (30.4, 92.9)	78.0% (20.9, 93.9)
		Contact setting: non-household
		1 dose & 2 dose with lag 365+ d (ref.)	3 (23.3%)	90 (3.4%)	24.5 (10.5)	136.18	0% (ref.)	0% (ref.)
		2 doses with lag 15 - 365 d	10 (76.7%)	2784 (96.6%)	12.7 (8.5)	28.24	89.5% (61.3, 97.2)	58.0% (-41.1, 89.6)
		Against symptomatic infection only
		Overall
		1 dose & 2 dose with lag 365+ d (ref.)	5 (50.0%)	103 (3.3%)	24.6 (10.3)	197.01	0% (ref.)	0% (ref.)
		2 doses with lag 15 - 180 d	0 (0.0%)	179 (6.0%)	13.3 (9.1)	0	not estimatedb	not estimatedb
		2 doses with lag 181 - 365 d	5 (50.0%)	2824 (90.7%)	12.9 (8.5)	13.73	96.5% (88.2, 99.0)	31.5% (-15.8, 60.5)
		2 doses with lag 15 - 365 d (combined)	5 (50.0%)	3003 (96.7%)	12.9 (8.5)	12.89	96.7% (88.5, 99.1)	32.5% (-14.8, 61.2)
		Age group: children with age 0 - 12 yr
		1 dose & 2 dose with lag 365+ d (ref.)	1 (33.3%)	30 (1.6%)	17.0 (9.1)	195.69	0% (ref.)	0% (ref.)
		2 doses with lag 15 - 365 d	2 (66.7%)	1893 (98.4%)	13.6 (9.0)	7.74	96.9% (65.2, 99.7)	90.7% (84.2, 94.5)
		Age group: adolescent with age 13 - 17 yr
		1 dose & 2 dose with lag 365+ d (ref.)	4 (57.1%)	73 (6.2%)	27.8 (9.2)	197.34	0% (ref.)	0% (ref.)
		2 doses with lag 15 - 365 d	3 (42.9%)	1110 (93.8%)	11.7 (7.4)	23.15	95.3% (78.7, 99.0)	-45.9% (-74.6, 13.2)
		Against transmission
		Overall
		1 dose & 2 dose with lag 365+ d (ref.)	21 (30.9%)	96 (3.5%)	19.0 (8.4)	1151.32	0% (ref.)	0% (ref.)
		2 doses with lag 15 - 180 d	1 (1.5%)	130 (4.7%)	4.7 (3.8)	163.67	97.2% (79.0, 99.6)	98.3% (87.0, 99.8)
		2 doses with lag 181 - 365 d	46 (67.6%)	2529 (91.2%)	16.5 (9.1)	110.1	93.4% (88.4, 96.2)	95.6% (90.6, 98.0)
		2 doses with lag 15 - 365 d (combined)	47 (69.1%)	2659 (95.9%)	15.9 (9.3)	110.87	93.6% (88.7, 96.3)	95.6% (90.4, 98.0)
		Age group: children with age 0 - 12 yr
		1 dose & 2 dose with lag 365+ d (ref.)	5 (11.1%)	16 (0.9%)	11.6 (8.4)	2702.7	0% (ref.)	0% (ref.)
		2 doses with lag 15 - 365 d	40 (88.9%)	1849 (99.1%)	17.3 (9.7)	125.14	95.1% (85.3, 98.4)	98.1% (90.8, 99.6)
		Age group: adolescent with age 13 - 17 yr
		1 dose & 2 dose with lag 365+ d (ref.)	16 (69.6%)	64 (7.4%)	20.5 (7.6)	976.21	0% (ref.)	0% (ref.)
		2 doses with lag 15 - 365 d	7 (30.4%)	810 (92.6%)	12.9 (7.3)	67.11	96.5% (91.2, 98.6)	77.3% (-47.9, 97.3)
		Contact setting: household
		1 dose & 2 dose with lag 365+ d (ref.)	15 (33.3%)	15 (7.7%)	22.9 (5.3)	4060.47	0% (ref.)	0% (ref.)
		2 doses with lag 15 - 365 d	30 (66.7%)	179 (92.3%)	16.3 (7.4)	1029.87	not estimatedb	not estimatedb
		Contact setting: non-household
		1 dose & 2 dose with lag 365+ d (ref.)	6 (26.1%)	81 (3.2%)	18.3 (8.7)	405.4	0% (ref.)	0% (ref.)
		2 doses with lag 15 - 365 d	17 (73.9%)	2480 (96.8%)	15.9 (9.4)	43.06	91.4% (77.5, 96.7)	91.6% (72.1, 97.5)
		aFor the VE against infection, the estimates were adjusted for the age, sex, contact setting, vaccination status of index cases, and calendar date of contact history. For the VE against transmission, the estimates were adjusted for the age, sex, contact setting, vaccination status of close contacts, and calendar date of contact history.
		bThese estimates were not calculated due to insufficient sample size (i.e., zero observation for either test-negative or test-positive individuals), which lead to non-informatively wide 95% CrI.
