# Supplementary material for: Transmission risks of Omicron BA.5 following inactivated COVID-19 vaccines among children and adolescents in China
Source: Commun Med (Lond). 2024 May 18;4:92. doi: 10.1038/s43856-024-00521-y (PMC11102477; doi:10.1038/s43856-024-00521-y)
Supplement: Supplementary file 5 — Supplementary Data 2 [file 43856_2024_521_MOESM5_ESM.xlsx]

## Sheet: Epi_parm1
Index	offspring	infector.age	infector.sex	infector.symptom.state	infector.vac.dose	case.class	link	household	non_household	terminal	generation	infector.onset.date	npi	age_group
1	2	17	Female	asymptomatic	3	local asymptomatic	Epi-linked	2	0	no	1		before	13~17
2	1	10	Female	asymptomatic	2	local asymptomatic	Epi-linked	1	0	no	1		before	6~12
3	2	7	Male	asymptomatic	1	local asymptomatic	Epi-linked	2	0	no	1		before	6~12
4	1	11	Male	asymptomatic	2	local asymptomatic	Epi-linked	1	0	no	1		before	6~12
5	1	9	Male	asymptomatic	2	local asymptomatic	Epi-linked	1	0	no	1		before	6~12
6	1	13	Female	asymptomatic	2	local asymptomatic	Epi-linked	1	0	no	1		before	13~17
7	1	11	Male	asymptomatic	2	local asymptomatic	Epi-linked	1	0	no	1		after	6~12
8	1	8	Male	asymptomatic	2	local asymptomatic	Epi-linked	0	1	no	1		after	6~12
9	1	12	Male	asymptomatic	2	local asymptomatic	Epi-linked	1	0	no	3		after	6~12
10	1	14	Male	asymptomatic	2	local asymptomatic	Epi-linked	1	0	no	1		after	13~17
11	3	11	Female	asymptomatic	0	local asymptomatic	Epi-linked	1	2	no	3		after	6~12
12	1	17	Female	asymptomatic	2	local asymptomatic	Epi-linked	1	0	no	1		after	13~17
13	5	12	Male	asymptomatic	2	local asymptomatic	Epi-linked	1	4	no	4		after	6~12
14	1	11	Male	asymptomatic	2	local asymptomatic	Epi-linked	1	0	no	1		after	6~12
15	2	11	Male	asymptomatic	2	local asymptomatic	Epi-linked	0	2	no	3		after	6~12
16	1	6	Female	asymptomatic	2	local asymptomatic	Epi-linked	1	0	no	1		after	6~12
17	1	6	Female	asymptomatic	2	local asymptomatic	Epi-linked	1	0	no	1		after	6~12
18	1	8	Female	asymptomatic	2	local asymptomatic	Epi-linked	1	0	no	1		after	6~12
19	1	12	Male	asymptomatic	2	local asymptomatic	Epi-linked	1	0	no	1		after	6~12
20	1	9	Female	symptomatic	2	local symptomatic	Epi-linked	1	0	no	1		after	6~12
21	1	14	Male	asymptomatic	2	local asymptomatic	Epi-linked	1	0	no	2		after	13~17
22	3	1	Male	asymptomatic	0	local asymptomatic	Epi-linked	3	0	no	1		after	0~5
23	1	5	Male	asymptomatic	2	local asymptomatic	Epi-linked	1	0	no	1		after	0~5
24	1	13	Female	asymptomatic	2	local asymptomatic	Epi-linked	1	0	no	1		after	13~17
25	1	8	Female	symptomatic	2	local symptomatic	Epi-linked	1	0	no	1		after	6~12
26	1	0.5	Female	symptomatic	0	local symptomatic	Epi-linked	1	0	no	1		after	0~5
27	7	13	Female	asymptomatic	2	local asymptomatic	Epi-linked	6	1	no	1		after	13~17
28	1	10	Male	symptomatic	2	local symptomatic	Epi-linked	1	0	no	1		after	6~12
29	2	10	Male	symptomatic	2	local symptomatic	Epi-linked	2	0	no	1		after	6~12
30	1	8	Female	symptomatic	2	local symptomatic	Epi-linked	1	0	no	1		after	6~12
31	1	6	Female	asymptomatic	2	local asymptomatic	Epi-linked	1	0	no	1		after	6~12
32	1	11	Female	asymptomatic	2	local asymptomatic	Epi-linked	0	1	no	1		after	6~12
33	9	16	Male	asymptomatic	2	local asymptomatic	Epi-linked	4	5	no	1		after	13~17
34	3	7	Male	asymptomatic	2	local asymptomatic	Epi-linked	3	0	no	3		after	6~12
35	1	16	Male	asymptomatic	2	local asymptomatic	Epi-linked	1	0	no	3		after	13~17
36	1	16	Male	asymptomatic	2	local asymptomatic	Epi-linked	1	0	no	1		after	13~17
37	1	10	Female	asymptomatic	2	local asymptomatic	Epi-linked	0	1	no	1		after	6~12
38	6	5	Male	asymptomatic	2	local asymptomatic	Epi-linked	0	6	no	1		after	0~5
39	1	5	Female	symptomatic	0	local symptomatic	Epi-linked	1	0	no	1		after	0~5
40	1	10	Female	asymptomatic	2	local asymptomatic	Epi-linked	1	0	no	1		after	6~12
41	1	11	Male	asymptomatic	2	local asymptomatic	Epi-linked	1	0	no	1		after	6~12
42	2	5	Male	symptomatic	0	local symptomatic	Epi-linked	1	1	no	3	2021/9/1	after	0~5
43	2	8	Male	asymptomatic	2	local asymptomatic	Epi-linked	0	2	no	3		after	6~12
44	2	11	Female	asymptomatic	2	local asymptomatic	Epi-linked	2	0	no	1		after	6~12
45	0	16	Male	asymptomatic	2	local asymptomatic	Sporadic	0	0	no	1		before	13~17
46	0	17	Male	asymptomatic	2	local asymptomatic	Sporadic	0	0	no	1		before	13~17
47	0	17	Male	asymptomatic	2	local asymptomatic	Sporadic	0	0	no	1		before	13~17
48	0	7	Male	asymptomatic	2	local asymptomatic	Sporadic	0	0	no	1		before	6~12
49	0	9	Female	asymptomatic	2	local asymptomatic	Sporadic	0	0	no	1		before	6~12
50	0	8	Male	asymptomatic	0	local asymptomatic	Sporadic	0	0	no	1		before	6~12
51	0	13	Female	asymptomatic	2	local asymptomatic	Sporadic	0	0	no	1		before	13~17
52	0	9	Male	asymptomatic	2	local asymptomatic	Sporadic	0	0	no	1		before	6~12
53	0	3	Male	asymptomatic	0	local asymptomatic	Sporadic	0	0	no	1		before	0~5
54	0	16	Male	asymptomatic	2	local asymptomatic	Sporadic	0	0	no	1		before	13~17
55	0	9	Male	asymptomatic	2	local asymptomatic	Sporadic	0	0	no	1		before	6~12
56	0	3	Male	asymptomatic	0	local asymptomatic	Sporadic	0	0	no	1		before	0~5
57	0	2	Female	asymptomatic	0	local asymptomatic	Sporadic	0	0	no	1		before	0~5
58	0	6	Male	asymptomatic	2	local asymptomatic	Sporadic	0	0	no	1		after	6~12
59	0	10	Male	asymptomatic	2	local asymptomatic	Sporadic	0	0	no	1		after	6~12
60	0	17	Male	asymptomatic	2	local asymptomatic	Sporadic	0	0	no	1		after	13~17
61	0	9	Female	asymptomatic	2	local asymptomatic	Sporadic	0	0	no	1		after	6~12
62	0	6	Male	asymptomatic	2	local asymptomatic	Sporadic	0	0	no	1		after	6~12
63	0	11	Male	asymptomatic	2	local asymptomatic	Sporadic	0	0	no	1		after	6~12
64	0	14	Female	asymptomatic	2	local asymptomatic	Sporadic	0	0	no	1		after	13~17
65	0	11	Female	asymptomatic	2	local asymptomatic	Sporadic	0	0	no	1		after	6~12
66	0	17	Male	asymptomatic	0	local asymptomatic	Sporadic	0	0	no	1		after	13~17
67	0	8	Male	asymptomatic	2	local asymptomatic	Sporadic	0	0	no	1		after	6~12
68	0	17	Male	asymptomatic	2	local asymptomatic	Sporadic	0	0	no	1		after	13~17
69	0	12	Male	asymptomatic	2	local asymptomatic	Sporadic	0	0	no	1		after	6~12
70	0	16	Male	symptomatic	2	local symptomatic	Sporadic	0	0	no	1	2022/8/17	after	13~17
71	0	12	Male	asymptomatic	2	local asymptomatic	Sporadic	0	0	no	1		after	6~12
72	0	15	Male	asymptomatic	0	local asymptomatic	Sporadic	0	0	no	1		after	13~17
73	0	16	Female	asymptomatic	2	local asymptomatic	Sporadic	0	0	no	1		after	13~17
74	0	13	Male	asymptomatic	2	local asymptomatic	Sporadic	0	0	no	1		after	13~17
75	0	17	Female	asymptomatic	2	local asymptomatic	Sporadic	0	0	no	1		after	13~17
76	0	11	Male	symptomatic	2	local symptomatic	Sporadic	0	0	no	1		after	6~12
77	0	17	Female	asymptomatic	2	local asymptomatic	Sporadic	0	0	no	1		after	13~17
78	0	8	Female	symptomatic	2	local symptomatic	Sporadic	0	0	no	1	2022/8/15	after	6~12
79	0	9	Male	asymptomatic	2	local asymptomatic	Sporadic	0	0	no	1		after	6~12
80	0	17	Female	asymptomatic	2	local asymptomatic	Sporadic	0	0	no	1		after	13~17
81	0	14	Male	asymptomatic	2	local asymptomatic	Sporadic	0	0	no	1		after	13~17
82	0	6	Male	asymptomatic	2	local asymptomatic	Sporadic	0	0	no	1		after	6~12
83	0	5	Male	asymptomatic	2	local asymptomatic	Sporadic	0	0	no	1		after	0~5
84	0	2	Female	asymptomatic	0	local asymptomatic	Sporadic	0	0	no	1		after	0~5
85	0	3	Male	asymptomatic	0	local asymptomatic	Sporadic	0	0	no	1		after	0~5
86	0	0.1	Male	asymptomatic	0	local asymptomatic	Sporadic	0	0	no	1		after	0~5
87	0	1	Male	symptomatic	0	local symptomatic	Sporadic	0	0	no	1	2022/8/11	after	0~5
88	0	4	Female	asymptomatic	2	local asymptomatic	Sporadic	0	0	no	1		after	0~5
89	0	5	Male	asymptomatic	2	local asymptomatic	Sporadic	0	0	no	1		after	0~5
90	0	13	Male	symptomatic	2	local symptomatic	Sporadic	0	0	no	1		after	13~17
91	0	16	Female	asymptomatic	2	local asymptomatic	Sporadic	0	0	no	1		after	13~17
92	0	16	Male	asymptomatic	2	local asymptomatic	Sporadic	0	0	no	1		after	13~17
93	0	6	Male	asymptomatic	2	local asymptomatic	Sporadic	0	0	no	1		after	6~12
94	0	7	Male	asymptomatic	2	local asymptomatic	Sporadic	0	0	no	1		after	6~12
95	0	10	Female	asymptomatic	2	local asymptomatic	Sporadic	0	0	no	1		after	6~12
96	0	10	Male	asymptomatic	2	local asymptomatic	Sporadic	0	0	no	1		after	6~12
97	0	2	Male	symptomatic	0	local symptomatic	Sporadic	0	0	no	1		after	0~5
98	0	8	Male	asymptomatic	2	local asymptomatic	Sporadic	0	0	no	1		after	6~12
99	0	17	Male	asymptomatic	2	local asymptomatic	Sporadic	0	0	no	1		after	13~17
100	0	9	Female	asymptomatic	2	local asymptomatic	Sporadic	0	0	no	1		after	6~12
101	0	2	Female	asymptomatic	0	local asymptomatic	Sporadic	0	0	no	1		after	0~5
102	0	15	Female	asymptomatic	2	local asymptomatic	Sporadic	0	0	no	1		after	13~17
103	0	11	Male	asymptomatic	2	local asymptomatic	Sporadic	0	0	no	1		after	6~12
104	0	14	Male	asymptomatic	2	local asymptomatic	Sporadic	0	0	no	1		after	13~17
105	0	8	Female	asymptomatic	2	local asymptomatic	Sporadic	0	0	no	1		after	6~12
106	0	12	Male	asymptomatic	0	local asymptomatic	Sporadic	0	0	no	1		after	6~12
107	0	1	Female	asymptomatic	0	local asymptomatic	Sporadic	0	0	no	1		after	0~5
108	0	10	Female	symptomatic	2	local symptomatic	Sporadic	0	0	no	1	2022/9/3	after	6~12
109	0	11	Male	asymptomatic	2	local asymptomatic	Epi-linked	0	0	yes			before	6~12
110	0	0.6	Male	asymptomatic	0	local asymptomatic	Epi-linked	0	0	yes			before	0~5
111	0	5	Male	asymptomatic	2	local asymptomatic	Epi-linked	0	0	yes			before	0~5
112	0	8	Female	asymptomatic	2	local asymptomatic	Epi-linked	0	0	yes			before	6~12
113	0	4	Female	asymptomatic	2	local asymptomatic	Epi-linked	0	0	yes			before	0~5
114	0	11	Male	asymptomatic	2	local asymptomatic	Epi-linked	0	0	yes			before	6~12
115	0	11	Female	asymptomatic	2	local asymptomatic	Epi-linked	0	0	yes			before	6~12
116	0	9	Female	asymptomatic	2	local asymptomatic	Epi-linked	0	0	yes			before	6~12
117	0	15	Male	asymptomatic	2	local asymptomatic	Epi-linked	0	0	yes			before	13~17
118	0	9	Male	asymptomatic	2	local asymptomatic	Epi-linked	0	0	yes			before	6~12
119	0	13	Male	asymptomatic	2	local asymptomatic	Epi-linked	0	0	yes			before	13~17
120	0	8	Female	asymptomatic	2	local asymptomatic	Epi-linked	0	0	yes			before	6~12
121	0	3	Female	asymptomatic	0	local asymptomatic	Epi-linked	0	0	yes			before	0~5
122	0	15	Male	asymptomatic	2	local asymptomatic	Epi-linked	0	0	yes			before	13~17
123	0	2	Male	asymptomatic	0	local asymptomatic	Epi-linked	0	0	yes			before	0~5
124	0	10	Female	asymptomatic	2	local asymptomatic	Epi-linked	0	0	yes			before	6~12
125	0	11	Female	asymptomatic	2	local asymptomatic	Epi-linked	0	0	yes			before	6~12
126	0	15	Male	asymptomatic	2	local asymptomatic	Epi-linked	0	0	yes			before	13~17
127	0	10	Female	asymptomatic	2	local asymptomatic	Epi-linked	0	0	yes			before	6~12
128	0	17	Male	asymptomatic	2	local asymptomatic	Epi-linked	0	0	yes			before	13~17
129	0	11	Female	asymptomatic	2	local asymptomatic	Epi-linked	0	0	yes			before	6~12
130	0	6	Female	asymptomatic	2	local asymptomatic	Epi-linked	0	0	yes			before	6~12
131	0	13	Male	asymptomatic	2	local asymptomatic	Epi-linked	0	0	yes			before	13~17
132	0	9	Male	asymptomatic	2	local asymptomatic	Epi-linked	0	0	yes			before	6~12
133	0	11	Female	asymptomatic	2	local asymptomatic	Epi-linked	0	0	yes			before	6~12
134	0	9	Male	asymptomatic	2	local asymptomatic	Epi-linked	0	0	yes			before	6~12
135	0	2	Female	asymptomatic	0	local asymptomatic	Epi-linked	0	0	yes			before	0~5
136	0	15	Female	asymptomatic	2	local asymptomatic	Epi-linked	0	0	yes			before	13~17
137	0	11	Male	asymptomatic	2	local asymptomatic	Epi-linked	0	0	yes			before	6~12
138	0	7	Male	asymptomatic	2	local asymptomatic	Epi-linked	0	0	yes			before	6~12
139	0	6	Male	asymptomatic	2	local asymptomatic	Epi-linked	0	0	yes			before	6~12
140	0	6	Female	asymptomatic	2	local asymptomatic	Epi-linked	0	0	yes			after	6~12
141	0	9	Male	asymptomatic	2	local asymptomatic	Epi-linked	0	0	yes			after	6~12
142	0	13	Female	asymptomatic	2	local asymptomatic	Epi-linked	0	0	yes			after	13~17
143	0	9	Male	asymptomatic	0	local asymptomatic	Epi-linked	0	0	yes			after	6~12
144	0	13	Female	asymptomatic	0	local asymptomatic	Epi-linked	0	0	yes			after	13~17
145	0	12	Female	asymptomatic	2	local asymptomatic	Epi-linked	0	0	yes			after	6~12
146	0	16	Female	asymptomatic	2	local asymptomatic	Epi-linked	0	0	yes			after	13~17
147	0	13	Male	asymptomatic	2	local asymptomatic	Epi-linked	0	0	yes			after	13~17
148	0	16	Female	asymptomatic	2	local asymptomatic	Epi-linked	0	0	yes			after	13~17
149	0	15	Male	asymptomatic	2	local asymptomatic	Epi-linked	0	0	yes			after	13~17
150	0	8	Female	asymptomatic	2	local asymptomatic	Epi-linked	0	0	yes			after	6~12
151	0	14	Male	asymptomatic	2	local asymptomatic	Epi-linked	0	0	yes			after	13~17
152	0	14	Male	asymptomatic	2	local asymptomatic	Epi-linked	0	0	yes			after	13~17
153	0	11	Female	asymptomatic	2	local asymptomatic	Epi-linked	0	0	yes			after	6~12
154	0	15	Female	asymptomatic	2	local asymptomatic	Epi-linked	0	0	yes			after	13~17
155	0	6	Male	asymptomatic	2	local asymptomatic	Epi-linked	0	0	yes			after	6~12
156	0	1	Male	asymptomatic	0	local asymptomatic	Epi-linked	0	0	yes			after	0~5
157	0	8	Male	asymptomatic	2	local asymptomatic	Epi-linked	0	0	yes			after	6~12
158	0	10	Female	asymptomatic	2	local asymptomatic	Epi-linked	0	0	yes			after	6~12
159	0	0.2	Male	asymptomatic	0	local asymptomatic	Epi-linked	0	0	yes			after	0~5
160	0	13	Male	asymptomatic	2	local asymptomatic	Epi-linked	0	0	yes			after	13~17
161	0	5	Male	asymptomatic	2	local asymptomatic	Epi-linked	0	0	yes			after	0~5
162	0	13	Male	asymptomatic	2	local asymptomatic	Epi-linked	0	0	yes			after	13~17
163	0	11	Male	asymptomatic	2	local asymptomatic	Epi-linked	0	0	yes			after	6~12
164	0	17	Female	asymptomatic	2	local asymptomatic	Epi-linked	0	0	yes			after	13~17
165	0	14	Female	asymptomatic	2	local asymptomatic	Epi-linked	0	0	yes			after	13~17
166	0	8	Male	asymptomatic	2	local asymptomatic	Epi-linked	0	0	yes			after	6~12
167	0	4	Male	symptomatic	2	local symptomatic	Epi-linked	0	0	yes			after	0~5
168	0	11	Female	asymptomatic	0	local asymptomatic	Epi-linked	0	0	yes			after	6~12
169	0	9	Male	asymptomatic	2	local asymptomatic	Epi-linked	0	0	yes			after	6~12
170	0	7	Female	asymptomatic	1	local asymptomatic	Epi-linked	0	0	yes			after	6~12
171	0	14	Female	asymptomatic	2	local asymptomatic	Epi-linked	0	0	yes			after	13~17
172	0	7	Female	asymptomatic	2	local asymptomatic	Epi-linked	0	0	yes			after	6~12
173	0	9	Male	asymptomatic	2	local asymptomatic	Epi-linked	0	0	yes			after	6~12
174	0	12	Male	asymptomatic	2	local asymptomatic	Epi-linked	0	0	yes			after	6~12
175	0	2	Male	asymptomatic	0	local asymptomatic	Epi-linked	0	0	yes			after	0~5
176	0	8	Male	asymptomatic	2	local asymptomatic	Epi-linked	0	0	yes			after	6~12
177	0	17	Male	asymptomatic	0	local asymptomatic	Epi-linked	0	0	yes			after	13~17
178	0	5	Male	asymptomatic	2	local asymptomatic	Epi-linked	0	0	yes			after	0~5
179	0	8	Male	asymptomatic	2	local asymptomatic	Epi-linked	0	0	yes			after	6~12
180	0	4	Female	asymptomatic	0	local asymptomatic	Epi-linked	0	0	yes			after	0~5
181	0	2	Male	symptomatic	0	local symptomatic	Epi-linked	0	0	yes			after	0~5
182	0	8	Female	asymptomatic	2	local asymptomatic	Epi-linked	0	0	yes			after	6~12
183	0	2	Male	symptomatic	2	local symptomatic	Epi-linked	0	0	yes			after	0~5
184	0	10	Male	asymptomatic	2	local asymptomatic	Epi-linked	0	0	yes			after	6~12
185	0	2	Female	asymptomatic	0	local asymptomatic	Epi-linked	0	0	yes			after	0~5
186	0	7	Male	asymptomatic	2	local asymptomatic	Epi-linked	0	0	yes			after	6~12
187	0	8	Female	asymptomatic	2	local asymptomatic	Epi-linked	0	0	yes			after	6~12
188	0	7	Male	asymptomatic	2	local asymptomatic	Epi-linked	0	0	yes			after	6~12
189	0	15	Male	asymptomatic	0	local asymptomatic	Epi-linked	0	0	yes			after	13~17
190	0	10	Female	symptomatic	1	local symptomatic	Epi-linked	0	0	yes			after	6~12
191	0	7	Male	symptomatic	2	local symptomatic	Epi-linked	0	0	yes			after	6~12
192	0	12	Male	asymptomatic	2	local asymptomatic	Epi-linked	0	0	yes			after	6~12
193	0	5	Female	asymptomatic	2	local asymptomatic	Epi-linked	0	0	yes			after	0~5
194	0	10	Female	asymptomatic	2	local asymptomatic	Epi-linked	0	0	yes			after	6~12
195	0	8	Male	symptomatic	2	local symptomatic	Epi-linked	0	0	yes		2022/8/23	after	6~12
196	0	1	Male	asymptomatic	0	local asymptomatic	Epi-linked	0	0	yes			after	0~5
197	0	8	Male	asymptomatic	2	local asymptomatic	Epi-linked	0	0	yes			after	6~12
198	0	0.1	Male	asymptomatic	0	local asymptomatic	Epi-linked	0	0	yes			after	0~5
199	0	3	Male	asymptomatic	2	local asymptomatic	Epi-linked	0	0	yes			after	0~5
200	0	1	Male	asymptomatic	0	local asymptomatic	Epi-linked	0	0	yes			after	0~5
201	0	14	Female	asymptomatic	2	local asymptomatic	Epi-linked	0	0	yes			after	13~17
202	0	6	Male	asymptomatic	2	local asymptomatic	Epi-linked	0	0	yes			after	6~12
203	0	10	Female	asymptomatic	2	local asymptomatic	Epi-linked	0	0	yes			after	6~12
204	0	6	Male	asymptomatic	2	local asymptomatic	Epi-linked	0	0	yes			after	6~12
205	0	2	Female	asymptomatic	0	local asymptomatic	Epi-linked	0	0	yes			after	0~5
206	0	7	Male	asymptomatic	2	local asymptomatic	Epi-linked	0	0	yes			after	6~12
207	0	11	Female	asymptomatic	2	local asymptomatic	Epi-linked	0	0	yes			after	6~12
208	0	17	Male	asymptomatic	2	local asymptomatic	Epi-linked	0	0	yes			after	13~17
209	0	12	Male	symptomatic	2	local symptomatic	Epi-linked	0	0	yes			after	6~12
210	0	16	Male	asymptomatic	0	local asymptomatic	Epi-linked	0	0	yes			after	13~17
211	0	7	Male	asymptomatic	2	local asymptomatic	Epi-linked	0	0	yes			after	6~12
212	0	5	Female	asymptomatic	1	local asymptomatic	Epi-linked	0	0	yes			after	0~5
213	0	15	Female	asymptomatic	0	local asymptomatic	Epi-linked	0	0	yes			after	13~17
214	0	3	Male	asymptomatic	2	local asymptomatic	Epi-linked	0	0	yes			after	0~5
215	0	10	Female	symptomatic	2	local symptomatic	Epi-linked	0	0	yes			after	6~12
216	0	14	Male	asymptomatic	2	local asymptomatic	Epi-linked	0	0	yes			after	13~17
217	0	15	Female	asymptomatic	2	local asymptomatic	Epi-linked	0	0	yes			after	13~17
218	0	13	Female	asymptomatic	2	local asymptomatic	Epi-linked	0	0	yes			after	13~17
219	0	13	Female	asymptomatic	2	local asymptomatic	Epi-linked	0	0	yes			after	13~17
220	0	3	Female	symptomatic	1	local symptomatic	Epi-linked	0	0	yes			after	0~5
221	0	17	Male	symptomatic	0	local symptomatic	Epi-linked	0	0	yes		2022/9/2	after	13~17
222	0	16	Male	asymptomatic	2	local asymptomatic	Epi-linked	0	0	yes			after	13~17
223	0	13	Female	asymptomatic	2	local asymptomatic	Epi-linked	0	0	yes			after	13~17
224	0	16	Male	asymptomatic	2	local asymptomatic	Epi-linked	0	0	yes			after	13~17
225	0	5	Female	asymptomatic	0	local asymptomatic	Epi-linked	0	0	yes			after	0~5
226	0	16	Male	symptomatic	2	local symptomatic	Epi-linked	0	0	yes			after	13~17

## Sheet: Epi_parm2
Index	offspring	infector.age	infector.sex	infector.symptom.state	infector.vac.dose	case.class	link	terminal	generation	vac.lag	total.num.contact	positive.contact	household.total	household.positive	non_household.total	non_household.positive	before.total	before.positive	after.total	after.positive
1	2	17	Female	asymptomatic	3	local asymptomatic	Epi-linked	no	1	111	51	2	4	2	47	0	51	2	0	0
2	1	10	Female	asymptomatic	2	local asymptomatic	Epi-linked	no	1	254	1	1	1	1	0	0	1	1	0	0
3	2	7	Male	asymptomatic	1	local asymptomatic	Epi-linked	no	1	177	12	2	2	2	10	0	12	2	0	0
4	1	11	Male	asymptomatic	2	local asymptomatic	Epi-linked	no	1	252	1	1	1	1	0	0	1	1	0	0
5	1	9	Male	asymptomatic	2	local asymptomatic	Epi-linked	no	1	262	74	1	7	1	67	0	74	1	0	0
6	1	13	Female	asymptomatic	2	local asymptomatic	Epi-linked	no	1	349	65	1	7	1	58	0	65	1	0	0
7	1	11	Male	asymptomatic	2	local asymptomatic	Epi-linked	no	1	263	1	1	1	1	0	0	0	0	1	1
8	1	8	Male	asymptomatic	2	local asymptomatic	Epi-linked	no	1	257	4	1	0	0	4	1	0	0	4	1
9	1	12	Male	asymptomatic	2	local asymptomatic	Epi-linked	no	3	265	2	1	1	1	1	0	0	0	2	1
10	1	14	Male	asymptomatic	2	local asymptomatic	Epi-linked	no	1	352	2	1	1	1	1	0	0	0	2	1
11	3	11	Female	asymptomatic	0	local asymptomatic	Epi-linked	no	3		3	3	1	1	2	2	0	0	3	3
12	1	17	Female	asymptomatic	2	local asymptomatic	Epi-linked	no	1	347	30	1	1	1	29	0	0	0	30	1
13	5	12	Male	asymptomatic	2	local asymptomatic	Epi-linked	no	4	260	9	5	2	1	7	4	0	0	9	5
14	1	11	Male	asymptomatic	2	local asymptomatic	Epi-linked	no	1	261	36	1	6	1	30	0	0	0	36	1
15	2	11	Male	asymptomatic	2	local asymptomatic	Epi-linked	no	3	267	33	2	1	0	32	2	0	0	33	2
16	1	6	Female	asymptomatic	2	local asymptomatic	Epi-linked	no	1	389	1	1	1	1	0	0	0	0	1	1
17	1	6	Female	asymptomatic	2	local asymptomatic	Epi-linked	no	1	251	7	1	6	1	1	0	0	0	7	1
18	1	8	Female	asymptomatic	2	local asymptomatic	Epi-linked	no	1	251	16	1	2	1	14	0	0	0	16	1
19	1	12	Male	asymptomatic	2	local asymptomatic	Epi-linked	no	1	384	1	1	1	1	0	0	0	0	1	1
20	1	9	Female	symptomatic	2	local symptomatic	Epi-linked	no	1	236	4	1	1	1	3	0	0	0	4	1
21	1	14	Male	asymptomatic	2	local asymptomatic	Epi-linked	no	2	341	1	1	1	1	0	0	0	0	1	1
22	3	1	Male	asymptomatic	0	local asymptomatic	Epi-linked	no	1		97	3	8	3	89	0	0	0	97	3
23	1	5	Male	asymptomatic	2	local asymptomatic	Epi-linked	no	1	90	1	1	1	1	0	0	0	0	1	1
24	1	13	Female	asymptomatic	2	local asymptomatic	Epi-linked	no	1	354	1	1	1	1	0	0	0	0	1	1
25	1	8	Female	symptomatic	2	local symptomatic	Epi-linked	no	1	410	1	1	1	1	0	0	0	0	1	1
26	1	0.5	Female	symptomatic	0	local symptomatic	Epi-linked	no	1		1	1	1	1	0	0	0	0	1	1
27	7	13	Female	asymptomatic	2	local asymptomatic	Epi-linked	no	1	389	7	7	6	6	1	1	0	0	7	7
28	1	10	Male	symptomatic	2	local symptomatic	Epi-linked	no	1	268	2	1	1	1	1	0	0	0	2	1
29	2	10	Male	symptomatic	2	local symptomatic	Epi-linked	no	1	250	138	2	4	2	134	0	0	0	138	2
30	1	8	Female	symptomatic	2	local symptomatic	Epi-linked	no	1	266	132	1	3	1	129	0	0	0	132	1
31	1	6	Female	asymptomatic	2	local asymptomatic	Epi-linked	no	1	242	82	1	5	1	77	0	0	0	82	1
32	1	11	Female	asymptomatic	2	local asymptomatic	Epi-linked	no	1	263	1	1	0	0	1	1	0	0	1	1
33	9	16	Male	asymptomatic	2	local asymptomatic	Epi-linked	no	1	371	54	9	4	4	50	5	0	0	54	9
34	3	7	Male	asymptomatic	2	local asymptomatic	Epi-linked	no	3	222	3	3	3	3	0	0	0	0	3	3
35	1	16	Male	asymptomatic	2	local asymptomatic	Epi-linked	no	3	364	1	1	1	1	0	0	0	0	1	1
36	1	16	Male	asymptomatic	2	local asymptomatic	Epi-linked	no	1	359	78	1	1	1	77	0	0	0	78	1
37	1	10	Female	asymptomatic	2	local asymptomatic	Epi-linked	no	1	259	36	1	2	0	34	1	0	0	36	1
38	6	5	Male	asymptomatic	2	local asymptomatic	Epi-linked	no	1	223	124	6	7	0	117	6	0	0	124	6
39	1	5	Female	symptomatic	0	local symptomatic	Epi-linked	no	1		9	1	5	1	4	0	0	0	9	1
40	1	10	Female	asymptomatic	2	local asymptomatic	Epi-linked	no	1	266	1	1	1	1	0	0	0	0	1	1
41	1	11	Male	asymptomatic	2	local asymptomatic	Epi-linked	no	1	254	2	1	2	1	0	0	0	0	2	1
42	2	5	Male	symptomatic	0	local symptomatic	Epi-linked	no	3		2	2	1	1	1	1	0	0	2	2
43	2	8	Male	asymptomatic	2	local asymptomatic	Epi-linked	no	3	257	47	2	1	0	46	2	0	0	47	2
44	2	11	Female	asymptomatic	2	local asymptomatic	Epi-linked	no	1	278	84	2	4	2	80	0	0	0	84	2
45	0	16	Male	asymptomatic	2	local asymptomatic	Sporadic	no	1	349	114	0	0	0	114	0	114	0	0	0
46	0	17	Male	asymptomatic	2	local asymptomatic	Sporadic	no	1	439	19	0	0	0	19	0	19	0	0	0
47	0	17	Male	asymptomatic	2	local asymptomatic	Sporadic	no	1	201	2	0	1	0	1	0	2	0	0	0
48	0	7	Male	asymptomatic	2	local asymptomatic	Sporadic	no	1	261	16	0	1	0	15	0	16	0	0	0
49	0	9	Female	asymptomatic	2	local asymptomatic	Sporadic	no	1	247	27	0	0	0	27	0	27	0	0	0
50	0	13	Female	asymptomatic	2	local asymptomatic	Sporadic	no	1	349	13	0	1	0	12	0	13	0	0	0
51	0	9	Male	asymptomatic	2	local asymptomatic	Sporadic	no	1	250	19	0	0	0	19	0	19	0	0	0
52	0	16	Male	asymptomatic	2	local asymptomatic	Sporadic	no	1	279	31	0	3	0	28	0	31	0	0	0
53	0	9	Male	asymptomatic	2	local asymptomatic	Sporadic	no	1	257	15	0	0	0	15	0	15	0	0	0
54	0	6	Male	asymptomatic	2	local asymptomatic	Sporadic	no	1	263	19	0	0	0	19	0	0	0	19	0
55	0	17	Male	asymptomatic	2	local asymptomatic	Sporadic	no	1	349	18	0	2	0	16	0	0	0	18	0
56	0	9	Female	asymptomatic	2	local asymptomatic	Sporadic	no	1	249	24	0	2	0	22	0	0	0	24	0
57	0	6	Male	asymptomatic	2	local asymptomatic	Sporadic	no	1	260	102	0	4	0	98	0	0	0	102	0
58	0	11	Male	asymptomatic	2	local asymptomatic	Sporadic	no	1	254	3	0	2	0	1	0	0	0	3	0
59	0	14	Female	asymptomatic	2	local asymptomatic	Sporadic	no	1	349	58	0	1	0	57	0	0	0	58	0
60	0	17	Male	asymptomatic	2	local asymptomatic	Sporadic	no	1	347	2	0	2	0	0	0	0	0	2	0
61	0	12	Male	asymptomatic	2	local asymptomatic	Sporadic	no	1	262	29	0	11	0	18	0	0	0	29	0
62	0	12	Male	asymptomatic	2	local asymptomatic	Sporadic	no	1	258	23	0	0	0	23	0	0	0	23	0
63	0	16	Female	asymptomatic	2	local asymptomatic	Sporadic	no	1	355	5	0	1	0	4	0	0	0	5	0
64	0	13	Male	asymptomatic	2	local asymptomatic	Sporadic	no	1	352	3	0	0	0	3	0	0	0	3	0
65	0	17	Female	asymptomatic	2	local asymptomatic	Sporadic	no	1	351	4	0	2	0	2	0	0	0	4	0
66	0	8	Female	symptomatic	2	local symptomatic	Sporadic	no	1	260	4	0	0	0	4	0	0	0	4	0
67	0	9	Male	asymptomatic	2	local asymptomatic	Sporadic	no	1	166	116	0	5	0	111	0	0	0	116	0
68	0	2	Female	asymptomatic	0	local asymptomatic	Sporadic	no	1		8	0	1	0	7	0	0	0	8	0
69	0	3	Male	asymptomatic	0	local asymptomatic	Sporadic	no	1		246	0	3	0	243	0	0	0	246	0
70	0	6	Male	asymptomatic	2	local asymptomatic	Sporadic	no	1	187	1	0	0	0	1	0	0	0	1	0
71	0	10	Female	asymptomatic	2	local asymptomatic	Sporadic	no	1	265	25	0	1	0	24	0	0	0	25	0
72	0	10	Male	asymptomatic	2	local asymptomatic	Sporadic	no	1	273	6	0	1	0	5	0	0	0	6	0
73	0	17	Male	asymptomatic	2	local asymptomatic	Sporadic	no	1	354	195	0	3	0	192	0	0	0	195	0
74	0	15	Female	asymptomatic	2	local asymptomatic	Sporadic	no	1	353	2	0	0	0	2	0	0	0	2	0
75	0	10	Female	symptomatic	2	local symptomatic	Sporadic	no	1	263	144	0	1	0	143	0	0	0	144	0
76	0	5	Male	asymptomatic	2	local asymptomatic	Epi-linked	yes		229	61	0	0	0	61	0	61	0	0	0
77	0	11	Male	asymptomatic	2	local asymptomatic	Epi-linked	yes		253	2	0	0	0	2	0	2	0	0	0
78	0	11	Female	asymptomatic	2	local asymptomatic	Epi-linked	yes		253	44	0	3	0	41	0	44	0	0	0
79	0	9	Female	asymptomatic	2	local asymptomatic	Epi-linked	yes		251	30	0	2	0	28	0	30	0	0	0
80	0	15	Male	asymptomatic	2	local asymptomatic	Epi-linked	yes		181	31	0	0	0	31	0	31	0	0	0
81	0	9	Male	asymptomatic	2	local asymptomatic	Epi-linked	yes		251	11	0	0	0	11	0	11	0	0	0
82	0	8	Female	asymptomatic	2	local asymptomatic	Epi-linked	yes		261	12	0	2	0	10	0	12	0	0	0
83	0	3	Female	asymptomatic	0	local asymptomatic	Epi-linked	yes			2	0	0	0	2	0	2	0	0	0
84	0	15	Male	asymptomatic	2	local asymptomatic	Epi-linked	yes		344	31	0	0	0	31	0	31	0	0	0
85	0	2	Male	asymptomatic	0	local asymptomatic	Epi-linked	yes			38	0	1	0	37	0	38	0	0	0
86	0	10	Female	asymptomatic	2	local asymptomatic	Epi-linked	yes		237	28	0	2	0	26	0	28	0	0	0
87	0	17	Male	asymptomatic	2	local asymptomatic	Epi-linked	yes		305	16	0	0	0	16	0	16	0	0	0
88	0	11	Female	asymptomatic	2	local asymptomatic	Epi-linked	yes		248	1	0	0	0	1	0	1	0	0	0
89	0	13	Male	asymptomatic	2	local asymptomatic	Epi-linked	yes		346	35	0	3	0	32	0	35	0	0	0
90	0	9	Male	asymptomatic	2	local asymptomatic	Epi-linked	yes		248	38	0	0	0	38	0	38	0	0	0
91	0	2	Female	asymptomatic	0	local asymptomatic	Epi-linked	yes			56	0	1	0	55	0	56	0	0	0
92	0	15	Female	asymptomatic	2	local asymptomatic	Epi-linked	yes		351	13	0	1	0	12	0	13	0	0	0
93	0	11	Male	asymptomatic	2	local asymptomatic	Epi-linked	yes		239	15	0	0	0	15	0	15	0	0	0
94	0	6	Male	asymptomatic	2	local asymptomatic	Epi-linked	yes		236	80	0	1	0	79	0	80	0	0	0
95	0	6	Female	asymptomatic	2	local asymptomatic	Epi-linked	yes		249	8	0	0	0	8	0	0	0	8	0
96	0	9	Male	asymptomatic	2	local asymptomatic	Epi-linked	yes		249	6	0	0	0	6	0	0	0	6	0
97	0	13	Female	asymptomatic	2	local asymptomatic	Epi-linked	yes		349	4	0	4	0	0	0	0	0	4	0
98	0	9	Male	asymptomatic	0	local asymptomatic	Epi-linked	yes			6	0	3	0	3	0	0	0	6	0
99	0	13	Female	asymptomatic	0	local asymptomatic	Epi-linked	yes			1	0	1	0	0	0	0	0	1	0
100	0	16	Female	asymptomatic	2	local asymptomatic	Epi-linked	yes		362	8	0	2	0	6	0	0	0	8	0
101	0	13	Male	asymptomatic	2	local asymptomatic	Epi-linked	yes		352	8	0	0	0	8	0	0	0	8	0
102	0	16	Female	asymptomatic	2	local asymptomatic	Epi-linked	yes		361	3	0	0	0	3	0	0	0	3	0
103	0	6	Male	asymptomatic	2	local asymptomatic	Epi-linked	yes		143	13	0	8	0	5	0	0	0	13	0
104	0	13	Male	asymptomatic	2	local asymptomatic	Epi-linked	yes		340	1	0	1	0	0	0	0	0	1	0
105	0	11	Male	asymptomatic	2	local asymptomatic	Epi-linked	yes		265	2	0	2	0	0	0	0	0	2	0
106	0	17	Female	asymptomatic	2	local asymptomatic	Epi-linked	yes		358	31	0	17	0	14	0	0	0	31	0
107	0	8	Male	asymptomatic	2	local asymptomatic	Epi-linked	yes		248	2	0	2	0	0	0	0	0	2	0
108	0	11	Female	asymptomatic	0	local asymptomatic	Epi-linked	yes			3	0	2	0	1	0	0	0	3	0
109	0	14	Female	asymptomatic	2	local asymptomatic	Epi-linked	yes		355	1	0	1	0	0	0	0	0	1	0
110	0	12	Male	asymptomatic	2	local asymptomatic	Epi-linked	yes		263	2	0	1	0	1	0	0	0	2	0
111	0	17	Male	asymptomatic	0	local asymptomatic	Epi-linked	yes			100	0	3	0	97	0	0	0	100	0
112	0	8	Male	asymptomatic	2	local asymptomatic	Epi-linked	yes		265	3	0	1	0	2	0	0	0	3	0
113	0	7	Male	asymptomatic	2	local asymptomatic	Epi-linked	yes		262	22	0	2	0	20	0	0	0	22	0
114	0	15	Male	asymptomatic	0	local asymptomatic	Epi-linked	yes			40	0	3	0	37	0	0	0	40	0
115	0	7	Male	symptomatic	2	local symptomatic	Epi-linked	yes		214	38	0	1	0	37	0	0	0	38	0
116	0	5	Female	asymptomatic	2	local asymptomatic	Epi-linked	yes		196	5	0	0	0	5	0	0	0	5	0
117	0	7	Male	asymptomatic	2	local asymptomatic	Epi-linked	yes		273	9	0	0	0	9	0	0	0	9	0
118	0	11	Female	asymptomatic	2	local asymptomatic	Epi-linked	yes		262	3	0	0	0	3	0	0	0	3	0
119	0	14	Male	asymptomatic	2	local asymptomatic	Epi-linked	yes		361	3	0	3	0	0	0	0	0	3	0
120	0	3	Female	symptomatic	1	local symptomatic	Epi-linked	yes		30	1	0	0	0	1	0	0	0	1	0
121	0	17	Male	symptomatic	0	local symptomatic	Epi-linked	yes			14	0	2	0	12	0	0	0	14	0
122	0	5	Female	asymptomatic	0	local asymptomatic	Epi-linked	yes			10	0	0	0	10	0	0	0	10	0

## Sheet: VE_1
Index	infectee.sex	infectee.age	infectee.expose_date	infectee.vac_dose	contact_setting	infectee_lag	outcome	infector.vac_dose	symptom.state	age_group
1	M	11	9	2 dose	household	251	1	3 dose	0	0~12
2	M	5	10	2 dose	household	229	1	0 dose	0	0~12
3	F	8	10	2 dose	household	252	1	2 dose	0	0~12
4	F	4	10	2 dose	household	180	1	2 dose	0	0~12
5	M	11	10	2 dose	household	253	1	3 dose	0	0~12
6	F	11	10	2 dose	household	254	1	3 dose	0	0~12
7	F	9	10	2 dose	household	251	1	3 dose	0	0~12
8	M	15	11	2 dose	household	182	1	3 dose	0	13~17
9	F	8	11	2 dose	household	262	1	3 dose	0	0~12
10	M	15	11	2 dose	household	346	1	3 dose	0	13~17
11	F	10	11	2 dose	household	248	1	3 dose	0	0~12
12	F	11	11	2 dose	household	255	1	3 dose	0	0~12
13	M	15	11	2 dose	household	348	1	3 dose	0	13~17
14	F	10	10	2 dose	household	237	1	3 dose	0	0~12
15	M	17	11	2 dose	household	312	1	3 dose	0	13~17
16	F	11	11	2 dose	household	255	1	3 dose	0	0~12
17	F	6	11	2 dose	household	253	1	3 dose	0	0~12
18	M	13	12	2 dose	household	348	1	2 dose	0	13~17
19	M	9	12	2 dose	household	255	1	3 dose	0	0~12
20	F	11	12	2 dose	household	255	1	3 dose	0	0~12
21	M	9	12	2 dose	household	253	1	3 dose	0	0~12
22	F	15	13	2 dose	household	351	1	3 dose	0	13~17
23	M	11	13	2 dose	household	247	1	3 dose	0	0~12
24	M	7	13	2 dose	household	243	1	3 dose	0	0~12
25	F	6	14	2 dose	household	253	1	3 dose	0	0~12
26	M	9	14	2 dose	no-household	256	1	3 dose	0	0~12
27	F	13	14	2 dose	household	349	1	3 dose	0	13~17
28	M	12	16	2 dose	no-household	265	1	3 dose	0	0~12
29	F	12	16	2 dose	no-household	362	1	3 dose	0	0~12
30	F	16	16	2 dose	no-household	362	1	3 dose	0	13~17
31	M	13	16	2 dose	household	352	1	2 dose	0	13~17
32	F	16	15	2 dose	household	390	1	3 dose	0	13~17
33	F	7	20	2 dose	household	249	1	3 dose	0	0~12
34	M	11	20	2 dose	household	269	1	3 dose	0	0~12
35	M	9	19	2 dose	household	261	1	3 dose	0	0~12
36	M	12	21	2 dose	household	265	1	2 dose	0	0~12
37	M	8	21	2 dose	household	255	1	2 dose	0	0~12
38	M	14	22	2 dose	household	343	1	3 dose	0	13~17
39	M	5	22	2 dose	no-household	230	1	2 dose	0	0~12
40	M	8	22	2 dose	no-household	271	1	0 dose	0	0~12
41	F	8	24	2 dose	household	273	1	2 dose	0	0~12
42	M	2	24	2 dose	household	490	1	0 dose	0	0~12
43	M	10	24	2 dose	household	575	1	2 dose	0	0~12
44	M	7	24	2 dose	household	267	1	3 dose	0	0~12
45	M	12	25	2 dose	no-household	269	1	3 dose	0	0~12
46	F	5	25	2 dose	no-household	489	1	2 dose	0	0~12
47	F	10	25	2 dose	household	268	1	3 dose	0	0~12
48	M	8	24	2 dose	household	267	1	3 dose	0	0~12
49	M	8	26	2 dose	household	272	1	2 dose	0	0~12
50	M	3	26	2 dose	household	253	1	3 dose	0	0~12
51	F	14	26	2 dose	household	364	1	3 dose	1	13~17
52	M	6	26	2 dose	household	197	1	3 dose	0	0~12
53	F	10	26	2 dose	household	266	1	3 dose	1	0~12
54	M	7	27	2 dose	household	276	1	2 dose	0	0~12
55	F	11	27	2 dose	household	456	1	3 dose	1	0~12
56	M	17	28	2 dose	no-household	313	1	2 dose	1	13~17
57	M	12	28	2 dose	household	269	1	2 dose	1	0~12
58	M	7	29	2 dose	household	270	1	3 dose	0	0~12
59	F	15	30	2 dose	no-household	317	1	3 dose	1	13~17
60	F	3	34	1 dose	household	33	1	3 dose	0	0~12
61	M	8	35	2 dose	no-household	279	1	0 dose	0	0~12
62	M	16	36	2 dose	no-household	382	1	2 dose	1	13~17
63	F	13	37	2 dose	household	372	1	3 dose	1	13~17
64	M	16	37	2 dose	no-household	373	1	3 dose	1	13~17
65	M	16	38	2 dose	household	373	1	0 dose	1	13~17
66	F	17	8	1 dose	no-household	369	0	2 dose	0	13~17
67	F	5	21	1 dose	no-household	117	0	0 dose	0	0~12
68	M	3	27	1 dose	no-household	43	0	2 dose	0	0~12
69	M	6	19	1 dose	no-household	246	0	0 dose	0	0~12
70	M	17	4	1 dose	no-household	373	0	2 dose	0	13~17
71	F	13	27	1 dose	no-household	269	0	3 dose	0	13~17
72	F	4	23	1 dose	no-household	67	0	2 dose	0	0~12
73	F	4	21	1 dose	no-household	37	0	0 dose	0	0~12
74	M	3	13	1 dose	household	96	0	3 dose	0	0~12
75	M	16	17	1 dose	no-household	112	0	3 dose	0	13~17
76	M	5	7	1 dose	no-household	256	0	3 dose	0	0~12
77	M	8	15	1 dose	no-household	181	0	3 dose	0	0~12
78	M	4	10	1 dose	no-household	58	0	3 dose	0	0~12
79	M	16	6	1 dose	no-household	59	0	3 dose	0	13~17
80	M	6	9	1 dose	no-household	213	0	3 dose	0	0~12
81	M	4	22	1 dose	no-household	121	0	2 dose	0	0~12
82	F	5	13	1 dose	no-household	262	0	3 dose	0	0~12
83	M	3	17	1 dose	no-household	10	0	3 dose	0	0~12
84	M	4	17	1 dose	no-household	99	0	3 dose	0	0~12
85	F	3	17	1 dose	no-household	19	0	3 dose	0	0~12
86	M	14	3	1 dose	no-household	324	0	3 dose	0	13~17
87	F	14	4	1 dose	no-household	365	0	3 dose	0	13~17
88	M	16	4	1 dose	no-household	361	0	3 dose	0	13~17
89	F	4	7	1 dose	no-household	55	0	3 dose	0	0~12
90	F	5	7	1 dose	no-household	167	0	3 dose	0	0~12
91	M	14	7	1 dose	no-household	146	0	3 dose	0	13~17
92	M	3	6	1 dose	no-household	3	0	0 dose	0	0~12
93	F	7	8	1 dose	no-household	227	0	3 dose	0	0~12
94	M	17	9	1 dose	no-household	183	0	3 dose	0	13~17
95	F	4	9	1 dose	no-household	16	0	3 dose	0	0~12
96	M	4	7	1 dose	no-household	39	0	2 dose	0	0~12
97	F	3	7	1 dose	household	22	0	2 dose	0	0~12
98	M	4	6	1 dose	no-household	19	0	3 dose	0	0~12
99	M	11	7	2 dose	no-household	234	0	3 dose	0	0~12
100	F	12	7	2 dose	no-household	241	0	3 dose	0	0~12
101	M	17	6	2 dose	no-household	340	0	3 dose	0	13~17
102	F	12	11	2 dose	no-household	254	0	3 dose	0	0~12
103	F	16	12	2 dose	no-household	347	0	3 dose	0	13~17
104	M	11	13	2 dose	no-household	256	0	0 dose	0	0~12
105	M	9	11	2 dose	no-household	253	0	3 dose	0	0~12
106	F	4	4	2 dose	no-household	108	0	2 dose	0	0~12
107	M	4	9	2 dose	no-household	233	0	3 dose	0	0~12
108	M	11	12	2 dose	household	256	0	0 dose	0	0~12
109	F	9	12	2 dose	household	256	0	0 dose	0	0~12
110	M	15	24	2 dose	no-household	360	0	2 dose	0	13~17
111	M	16	24	2 dose	no-household	360	0	2 dose	0	13~17
112	M	16	24	2 dose	no-household	360	0	2 dose	0	13~17
113	F	8	26	2 dose	no-household	270	0	3 dose	0	0~12
114	M	16	13	2 dose	household	348	0	0 dose	0	13~17
115	M	6	8	2 dose	no-household	241	0	0 dose	0	0~12
116	M	15	27	2 dose	no-household	365	0	2 dose	0	13~17
117	M	14	8	2 dose	no-household	344	0	3 dose	0	13~17
118	F	14	9	2 dose	no-household	345	0	2 dose	0	13~17
119	M	14	7	2 dose	no-household	343	0	2 dose	0	13~17
120	F	17	9	2 dose	no-household	355	0	2 dose	0	13~17
121	M	17	6	2 dose	no-household	344	0	3 dose	0	13~17
122	F	16	8	2 dose	no-household	354	0	2 dose	0	13~17
123	M	9	18	2 dose	household	267	0	2 dose	0	0~12
124	F	9	23	2 dose	no-household	263	0	3 dose	0	0~12
125	F	11	27	2 dose	no-household	269	0	2 dose	0	0~12
126	M	12	8	2 dose	no-household	250	0	3 dose	0	0~12
127	F	11	27	2 dose	no-household	269	0	2 dose	0	0~12
128	F	6	27	2 dose	no-household	260	0	2 dose	0	0~12
129	M	5	27	2 dose	no-household	266	0	2 dose	0	0~12
130	M	8	9	2 dose	household	258	0	2 dose	0	0~12
131	M	8	23	2 dose	no-household	263	0	3 dose	0	0~12
132	F	9	19	2 dose	no-household	253	0	0 dose	0	0~12
133	F	10	23	2 dose	no-household	263	0	3 dose	0	0~12
134	F	10	5	2 dose	no-household	221	0	3 dose	0	0~12
135	M	15	8	2 dose	no-household	346	0	3 dose	0	13~17
136	F	12	6	2 dose	no-household	255	0	2 dose	0	0~12
137	F	12	21	2 dose	no-household	270	0	0 dose	0	0~12
138	M	11	8	2 dose	no-household	235	0	3 dose	0	0~12
139	F	10	32	2 dose	no-household	272	0	2 dose	0	0~12
140	M	9	13	2 dose	household	262	0	2 dose	0	0~12
141	F	15	8	2 dose	no-household	343	0	3 dose	0	13~17
142	F	15	9	2 dose	no-household	345	0	3 dose	0	13~17
143	F	14	27	2 dose	no-household	363	0	2 dose	0	13~17
144	F	13	8	2 dose	no-household	250	0	3 dose	0	13~17
145	F	5	6	2 dose	no-household	246	0	2 dose	0	0~12
146	M	7	24	2 dose	no-household	257	0	2 dose	0	0~12
147	M	12	7	2 dose	no-household	251	0	0 dose	0	0~12
148	F	14	8	2 dose	no-household	344	0	2 dose	0	13~17
149	M	8	8	2 dose	no-household	242	0	3 dose	0	0~12
150	F	8	8	2 dose	no-household	235	0	3 dose	0	0~12
151	M	6	21	2 dose	no-household	261	0	0 dose	0	0~12
152	F	6	32	2 dose	household	271	0	2 dose	0	0~12
153	M	15	9	2 dose	no-household	345	0	3 dose	0	13~17
154	M	17	9	2 dose	no-household	348	0	3 dose	0	13~17
155	F	12	20	2 dose	no-household	269	0	3 dose	0	0~12
156	F	6	20	2 dose	no-household	148	0	3 dose	0	0~12
157	F	17	26	2 dose	no-household	360	0	3 dose	0	13~17
158	M	9	27	2 dose	no-household	235	0	3 dose	0	0~12
159	F	14	26	2 dose	no-household	361	0	3 dose	0	13~17
160	M	12	26	2 dose	no-household	270	0	3 dose	0	0~12
161	F	17	7	2 dose	no-household	341	0	3 dose	0	13~17
162	F	8	26	2 dose	no-household	270	0	3 dose	0	0~12
163	F	8	7	2 dose	no-household	256	0	3 dose	0	0~12
164	F	7	26	2 dose	no-household	265	0	3 dose	0	0~12
165	M	10	27	2 dose	no-household	269	0	2 dose	0	0~12
166	F	9	6	2 dose	no-household	250	0	3 dose	0	0~12
167	M	12	27	2 dose	no-household	267	0	2 dose	0	0~12
168	F	14	27	2 dose	no-household	361	0	2 dose	0	13~17
169	F	12	27	2 dose	no-household	269	0	2 dose	0	0~12
170	M	13	25	2 dose	no-household	259	0	3 dose	0	13~17
171	F	5	27	2 dose	no-household	166	0	2 dose	0	0~12
172	M	17	9	2 dose	no-household	343	0	3 dose	0	13~17
173	F	13	6	2 dose	no-household	246	0	2 dose	0	13~17
174	F	12	23	2 dose	no-household	263	0	2 dose	0	0~12
175	M	13	9	2 dose	no-household	258	0	0 dose	0	13~17
176	F	13	9	2 dose	household	258	0	3 dose	0	13~17
177	M	14	27	2 dose	no-household	269	0	2 dose	0	13~17
178	F	15	27	2 dose	no-household	290	0	2 dose	0	13~17
179	M	11	8	2 dose	no-household	248	0	3 dose	0	0~12
180	M	9	28	2 dose	no-household	270	0	3 dose	0	0~12
181	M	9	8	2 dose	no-household	248	0	3 dose	0	0~12
182	F	16	23	2 dose	no-household	361	0	3 dose	0	13~17
183	M	16	21	2 dose	no-household	342	0	0 dose	0	13~17
184	M	17	8	2 dose	household	355	0	2 dose	0	13~17
185	M	13	21	2 dose	no-household	265	0	0 dose	0	13~17
186	M	9	21	2 dose	household	261	0	3 dose	0	0~12
187	M	12	7	2 dose	no-household	251	0	3 dose	0	0~12
188	M	9	20	2 dose	no-household	264	0	3 dose	0	0~12
189	M	13	23	2 dose	no-household	286	0	3 dose	0	13~17
190	F	14	21	2 dose	no-household	342	0	0 dose	0	13~17
191	F	14	23	2 dose	no-household	361	0	3 dose	0	13~17
192	M	7	20	2 dose	no-household	221	0	3 dose	0	0~12
193	M	8	21	2 dose	no-household	265	0	0 dose	0	0~12
194	M	12	27	2 dose	no-household	269	0	2 dose	0	0~12
195	M	13	8	2 dose	household	161	0	3 dose	0	13~17
196	F	12	27	2 dose	no-household	269	0	2 dose	0	0~12
197	F	9	27	2 dose	no-household	267	0	2 dose	0	0~12
198	M	10	28	2 dose	no-household	270	0	2 dose	0	0~12
199	M	12	27	2 dose	no-household	271	0	2 dose	0	0~12
200	F	5	27	2 dose	no-household	252	0	2 dose	0	0~12
201	F	5	21	2 dose	household	20	0	3 dose	0	0~12
202	M	7	27	2 dose	no-household	269	0	2 dose	0	0~12
203	M	8	27	2 dose	no-household	269	0	2 dose	0	0~12
204	F	8	27	2 dose	no-household	269	0	2 dose	0	0~12
205	F	7	7	2 dose	household	249	0	2 dose	0	0~12
206	F	8	5	2 dose	no-household	247	0	3 dose	0	0~12
207	F	8	27	2 dose	no-household	276	0	2 dose	0	0~12
208	M	9	13	2 dose	household	262	0	2 dose	0	0~12
209	M	13	7	2 dose	household	249	0	2 dose	0	13~17
210	M	16	27	2 dose	no-household	365	0	2 dose	0	13~17
211	F	17	10	2 dose	no-household	356	0	3 dose	0	13~17
212	F	8	11	2 dose	household	253	0	3 dose	0	0~12
213	F	6	28	2 dose	no-household	229	0	2 dose	0	0~12
214	F	9	28	2 dose	no-household	270	0	2 dose	0	0~12
215	M	11	11	2 dose	household	251	0	3 dose	0	0~12
216	M	13	13	2 dose	household	279	0	2 dose	0	13~17
217	M	13	27	2 dose	no-household	361	0	2 dose	0	13~17
218	F	14	19	2 dose	household	357	0	2 dose	0	13~17
219	M	14	11	2 dose	no-household	342	0	3 dose	0	13~17
220	F	11	13	2 dose	household	262	0	3 dose	0	0~12
221	M	9	13	2 dose	household	229	0	3 dose	0	0~12
222	M	9	11	2 dose	no-household	255	0	3 dose	0	0~12
223	F	17	12	2 dose	no-household	315	0	2 dose	0	13~17
224	M	4	13	2 dose	no-household	236	0	3 dose	0	0~12
225	M	7	12	2 dose	no-household	204	0	3 dose	0	0~12
226	F	7	25	2 dose	no-household	274	0	3 dose	0	0~12
227	M	7	23	2 dose	no-household	263	0	2 dose	0	0~12
228	F	8	6	2 dose	no-household	255	0	2 dose	0	0~12
229	F	6	27	2 dose	no-household	268	0	2 dose	0	0~12
230	F	9	23	2 dose	no-household	267	0	2 dose	0	0~12
231	M	9	22	2 dose	no-household	238	0	3 dose	0	0~12
232	F	9	25	2 dose	no-household	274	0	3 dose	0	0~12
233	M	8	24	2 dose	no-household	258	0	2 dose	0	0~12
234	F	8	12	2 dose	no-household	261	0	3 dose	0	0~12
235	F	8	12	2 dose	no-household	245	0	3 dose	0	0~12
236	M	15	24	2 dose	no-household	290	0	2 dose	0	13~17
237	M	15	23	2 dose	no-household	358	0	3 dose	0	13~17
238	F	15	8	2 dose	no-household	344	0	3 dose	0	13~17
239	M	15	23	2 dose	no-household	361	0	2 dose	0	13~17
240	M	16	23	2 dose	no-household	357	0	3 dose	0	13~17
241	M	14	5	2 dose	no-household	343	0	3 dose	0	13~17
242	M	15	6	2 dose	no-household	342	0	3 dose	0	13~17
243	M	17	25	2 dose	no-household	280	0	3 dose	0	13~17
244	F	16	10	2 dose	no-household	356	0	2 dose	0	13~17
245	F	16	22	2 dose	no-household	368	0	3 dose	0	13~17
246	M	16	9	2 dose	no-household	355	0	3 dose	0	13~17
247	F	16	9	2 dose	no-household	356	0	0 dose	0	13~17
248	M	16	5	2 dose	no-household	339	0	3 dose	0	13~17
249	F	11	23	2 dose	no-household	272	0	3 dose	0	0~12
250	F	11	23	2 dose	no-household	272	0	2 dose	0	0~12
251	M	11	23	2 dose	no-household	264	0	2 dose	0	0~12
252	F	11	9	2 dose	no-household	258	0	0 dose	0	0~12
253	F	11	5	2 dose	no-household	239	0	2 dose	0	0~12
254	M	10	23	2 dose	no-household	267	0	2 dose	0	0~12
255	M	13	9	2 dose	household	251	0	2 dose	0	13~17
256	F	14	21	2 dose	household	359	0	3 dose	0	13~17
257	F	11	24	2 dose	no-household	273	0	2 dose	0	0~12
258	F	12	21	2 dose	household	263	0	3 dose	0	0~12
259	F	8	23	2 dose	no-household	263	0	3 dose	0	0~12
260	F	5	23	2 dose	no-household	24	0	3 dose	0	0~12
261	F	9	23	2 dose	no-household	263	0	3 dose	0	0~12
262	M	14	5	2 dose	no-household	343	0	3 dose	0	13~17
263	M	11	18	2 dose	household	259	0	2 dose	0	0~12
264	M	11	22	2 dose	no-household	264	0	3 dose	0	0~12
265	M	15	27	2 dose	no-household	363	0	2 dose	0	13~17
266	M	7	27	2 dose	no-household	100	0	2 dose	0	0~12
267	F	7	5	2 dose	no-household	247	0	3 dose	0	0~12
268	M	8	27	2 dose	no-household	243	0	2 dose	0	0~12
269	M	12	24	2 dose	no-household	273	0	2 dose	0	0~12
270	F	17	24	2 dose	no-household	370	0	2 dose	0	13~17
271	M	17	10	2 dose	no-household	348	0	3 dose	0	13~17
272	M	17	5	2 dose	no-household	332	0	3 dose	0	13~17
273	M	17	9	2 dose	no-household	355	0	3 dose	0	13~17
274	F	15	9	2 dose	no-household	347	0	3 dose	0	13~17
275	F	16	9	2 dose	no-household	345	0	3 dose	0	13~17
276	F	17	8	2 dose	no-household	354	0	3 dose	0	13~17
277	F	8	9	2 dose	no-household	258	0	1 dose	0	0~12
278	F	12	18	2 dose	household	267	0	2 dose	0	0~12
279	M	8	7	2 dose	no-household	256	0	2 dose	0	0~12
280	F	8	27	2 dose	no-household	269	0	2 dose	0	0~12
281	F	8	9	2 dose	no-household	253	0	0 dose	0	0~12
282	F	9	7	2 dose	no-household	256	0	3 dose	0	0~12
283	M	10	18	2 dose	household	267	0	2 dose	0	0~12
284	F	10	5	2 dose	no-household	221	0	3 dose	0	0~12
285	F	9	8	2 dose	no-household	257	0	2 dose	0	0~12
286	M	9	9	2 dose	no-household	258	0	3 dose	0	0~12
287	M	11	5	2 dose	no-household	245	0	3 dose	0	0~12
288	M	9	18	2 dose	household	267	0	2 dose	0	0~12
289	F	9	18	2 dose	household	267	0	2 dose	0	0~12
290	F	5	23	2 dose	no-household	256	0	3 dose	0	0~12
291	M	15	5	2 dose	no-household	343	0	3 dose	0	13~17
292	M	5	27	2 dose	no-household	166	0	2 dose	0	0~12
293	F	15	5	2 dose	no-household	343	0	3 dose	0	13~17
294	F	14	23	2 dose	no-household	361	0	2 dose	0	13~17
295	F	6	23	2 dose	no-household	262	0	3 dose	0	0~12
296	M	17	27	2 dose	no-household	373	0	2 dose	0	13~17
297	M	7	7	2 dose	no-household	246	0	3 dose	0	0~12
298	M	15	27	2 dose	no-household	365	0	2 dose	0	13~17
299	F	17	27	2 dose	no-household	290	0	2 dose	0	13~17
300	F	17	27	2 dose	no-household	38	0	2 dose	0	13~17
301	M	16	11	2 dose	no-household	347	0	3 dose	0	13~17
302	F	17	27	2 dose	no-household	358	0	2 dose	0	13~17
303	M	10	27	2 dose	no-household	269	0	2 dose	0	0~12
304	F	9	27	2 dose	no-household	269	0	2 dose	0	0~12
305	M	6	27	2 dose	no-household	100	0	2 dose	0	0~12
306	F	11	9	2 dose	no-household	249	0	3 dose	0	0~12
307	F	11	31	2 dose	no-household	275	0	0 dose	0	0~12
308	M	9	28	2 dose	no-household	268	0	2 dose	0	0~12
309	M	12	11	2 dose	no-household	254	0	3 dose	0	0~12
310	F	12	23	2 dose	no-household	267	0	2 dose	0	0~12
311	M	5	27	2 dose	no-household	260	0	2 dose	0	0~12
312	M	5	27	2 dose	no-household	257	0	2 dose	0	0~12
313	F	7	11	2 dose	no-household	250	0	3 dose	0	0~12
314	M	8	9	2 dose	no-household	236	0	2 dose	0	0~12
315	F	8	23	2 dose	no-household	263	0	2 dose	0	0~12
316	F	16	7	2 dose	no-household	343	0	0 dose	0	13~17
317	M	13	8	2 dose	no-household	271	0	2 dose	0	13~17
318	F	16	8	2 dose	no-household	329	0	3 dose	0	13~17
319	M	16	24	2 dose	no-household	240	0	2 dose	0	13~17
320	M	17	24	2 dose	no-household	273	0	2 dose	0	13~17
321	M	17	24	2 dose	no-household	240	0	2 dose	0	13~17
322	F	17	32	2 dose	no-household	366	0	3 dose	0	13~17
323	F	14	24	2 dose	no-household	359	0	2 dose	0	13~17
324	M	17	24	2 dose	no-household	152	0	2 dose	0	13~17
325	M	17	14	2 dose	no-household	360	0	3 dose	0	13~17
326	F	11	4	2 dose	no-household	244	0	0 dose	0	0~12
327	M	17	24	2 dose	no-household	152	0	2 dose	0	13~17
328	M	17	24	2 dose	no-household	264	0	2 dose	0	13~17
329	F	16	24	2 dose	no-household	243	0	0 dose	0	13~17
330	F	15	32	2 dose	no-household	367	0	3 dose	0	13~17
331	M	15	8	2 dose	no-household	343	0	2 dose	0	13~17
332	F	15	24	2 dose	no-household	360	0	2 dose	0	13~17
333	F	14	24	2 dose	no-household	240	0	2 dose	0	13~17
334	M	4	9	2 dose	no-household	242	0	3 dose	0	0~12
335	M	13	27	2 dose	no-household	267	0	2 dose	0	13~17
336	F	14	9	2 dose	no-household	344	0	0 dose	0	13~17
337	M	7	27	2 dose	no-household	269	0	2 dose	0	0~12
338	M	9	27	2 dose	no-household	269	0	2 dose	0	0~12
339	M	9	27	2 dose	no-household	269	0	2 dose	0	0~12
340	M	13	27	2 dose	no-household	269	0	2 dose	0	13~17
341	M	14	27	2 dose	no-household	363	0	2 dose	0	13~17
342	M	11	27	2 dose	no-household	250	0	2 dose	0	0~12
343	M	12	28	2 dose	no-household	270	0	2 dose	0	0~12
344	F	17	6	2 dose	no-household	351	0	2 dose	0	13~17
345	F	9	4	2 dose	no-household	247	0	3 dose	0	0~12
346	F	9	27	2 dose	no-household	269	0	2 dose	0	0~12
347	M	8	28	2 dose	no-household	244	0	2 dose	0	0~12
348	F	8	23	2 dose	no-household	263	0	3 dose	0	0~12
349	M	12	13	2 dose	household	257	0	2 dose	0	0~12
350	M	13	16	2 dose	household	352	0	2 dose	0	13~17
351	M	14	24	2 dose	no-household	264	0	0 dose	0	13~17
352	M	9	23	2 dose	no-household	265	0	2 dose	0	0~12
353	F	15	27	2 dose	no-household	363	0	2 dose	0	13~17
354	M	12	16	2 dose	household	265	0	2 dose	0	0~12
355	M	16	22	2 dose	no-household	271	0	3 dose	0	13~17
356	M	16	22	2 dose	no-household	368	0	2 dose	0	13~17
357	M	17	8	2 dose	no-household	344	0	2 dose	0	13~17
358	M	7	27	2 dose	no-household	269	0	2 dose	0	0~12
359	M	8	3	2 dose	no-household	246	0	2 dose	0	0~12
360	F	4	27	2 dose	no-household	99	0	2 dose	0	0~12
361	M	10	27	2 dose	no-household	269	0	2 dose	0	0~12
362	F	10	27	2 dose	no-household	269	0	2 dose	0	0~12
363	M	10	27	2 dose	no-household	269	0	2 dose	0	0~12
364	F	10	27	2 dose	no-household	269	0	2 dose	0	0~12
365	F	13	27	2 dose	no-household	269	0	2 dose	0	13~17
366	F	12	27	2 dose	no-household	269	0	2 dose	0	0~12
367	M	12	20	2 dose	no-household	269	0	3 dose	0	0~12
368	F	7	28	2 dose	no-household	271	0	2 dose	0	0~12
369	M	8	28	2 dose	no-household	271	0	2 dose	0	0~12
370	M	16	23	2 dose	household	354	0	0 dose	0	13~17
371	F	17	13	2 dose	household	359	0	0 dose	0	13~17
372	M	17	24	2 dose	household	370	0	0 dose	0	13~17
373	F	17	7	2 dose	no-household	353	0	3 dose	0	13~17
374	F	13	13	2 dose	household	349	0	0 dose	0	13~17
375	F	14	25	2 dose	no-household	361	0	2 dose	0	13~17
376	M	15	20	2 dose	no-household	358	0	3 dose	0	13~17
377	F	15	9	2 dose	no-household	345	0	3 dose	0	13~17
378	M	15	8	2 dose	no-household	344	0	3 dose	0	13~17
379	M	17	9	2 dose	no-household	355	0	3 dose	0	13~17
380	M	14	7	2 dose	no-household	343	0	3 dose	0	13~17
381	F	11	9	2 dose	no-household	258	0	3 dose	0	0~12
382	M	9	6	2 dose	no-household	248	0	3 dose	0	0~12
383	F	11	28	2 dose	no-household	270	0	2 dose	0	0~12
384	M	12	8	2 dose	household	251	0	3 dose	0	0~12
385	F	12	28	2 dose	no-household	270	0	2 dose	0	0~12
386	F	13	23	2 dose	no-household	288	0	3 dose	0	13~17
387	M	12	23	2 dose	no-household	263	0	3 dose	0	0~12
388	F	13	27	2 dose	no-household	269	0	2 dose	0	13~17
389	M	12	6	2 dose	no-household	250	0	2 dose	0	0~12
390	F	11	7	2 dose	no-household	256	0	3 dose	0	0~12
391	F	10	27	2 dose	no-household	269	0	2 dose	0	0~12
392	M	8	8	2 dose	no-household	175	0	3 dose	0	0~12
393	F	7	15	2 dose	household	143	0	2 dose	0	0~12
394	M	8	10	2 dose	no-household	243	0	3 dose	0	0~12
395	M	8	10	2 dose	no-household	259	0	2 dose	0	0~12
396	F	10	27	2 dose	no-household	269	0	2 dose	0	0~12
397	F	9	27	2 dose	no-household	276	0	2 dose	0	0~12
398	M	9	23	2 dose	no-household	263	0	3 dose	0	0~12
399	M	5	27	2 dose	no-household	125	0	2 dose	0	0~12
400	F	5	27	2 dose	no-household	166	0	2 dose	0	0~12
401	F	4	28	2 dose	no-household	125	0	2 dose	0	0~12
402	F	6	3	2 dose	no-household	241	0	2 dose	0	0~12
403	F	15	32	2 dose	household	367	0	3 dose	0	13~17
404	F	14	8	2 dose	no-household	343	0	3 dose	0	13~17
405	M	13	13	2 dose	no-household	271	0	3 dose	0	13~17
406	M	8	6	2 dose	no-household	247	0	3 dose	0	0~12
407	F	8	27	2 dose	no-household	271	0	2 dose	0	0~12
408	F	13	27	2 dose	no-household	271	0	2 dose	0	13~17
409	F	17	27	2 dose	no-household	374	0	2 dose	0	13~17
410	M	10	19	2 dose	no-household	260	0	0 dose	0	0~12
411	M	16	19	2 dose	no-household	358	0	3 dose	0	13~17
412	M	11	19	2 dose	no-household	263	0	3 dose	0	0~12
413	F	17	27	2 dose	no-household	365	0	2 dose	0	13~17
414	M	16	27	2 dose	no-household	373	0	2 dose	0	13~17
415	F	5	19	2 dose	no-household	188	0	0 dose	0	0~12
416	M	12	3	2 dose	no-household	244	0	2 dose	0	0~12
417	M	8	26	2 dose	no-household	268	0	3 dose	0	0~12
418	F	11	26	2 dose	no-household	270	0	3 dose	0	0~12
419	M	10	26	2 dose	no-household	270	0	3 dose	0	0~12
420	F	6	6	2 dose	no-household	239	0	2 dose	0	0~12
421	M	4	19	2 dose	no-household	247	0	0 dose	0	0~12
422	F	16	6	2 dose	household	341	0	3 dose	0	13~17
423	M	6	24	2 dose	no-household	185	0	2 dose	0	0~12
424	F	17	7	2 dose	no-household	346	0	3 dose	0	13~17
425	M	14	17	2 dose	no-household	352	0	3 dose	0	13~17
426	M	13	8	2 dose	no-household	250	0	2 dose	0	13~17
427	F	17	17	2 dose	no-household	364	0	3 dose	0	13~17
428	F	14	9	2 dose	no-household	344	0	3 dose	0	13~17
429	M	13	18	2 dose	no-household	353	0	2 dose	0	13~17
430	M	15	17	2 dose	no-household	351	0	3 dose	0	13~17
431	F	9	9	2 dose	no-household	253	0	3 dose	0	0~12
432	F	9	8	2 dose	no-household	257	0	3 dose	0	0~12
433	M	10	19	2 dose	no-household	260	0	0 dose	0	0~12
434	F	13	13	2 dose	no-household	257	0	3 dose	0	13~17
435	M	11	13	2 dose	no-household	257	0	3 dose	0	0~12
436	M	16	8	2 dose	no-household	344	0	3 dose	0	13~17
437	F	15	9	2 dose	no-household	344	0	0 dose	0	13~17
438	M	13	9	2 dose	no-household	243	0	0 dose	0	13~17
439	M	16	18	2 dose	household	354	0	2 dose	0	13~17
440	F	15	6	2 dose	no-household	341	0	0 dose	0	13~17
441	F	4	6	2 dose	no-household	95	0	0 dose	0	0~12
442	F	16	8	2 dose	no-household	346	0	2 dose	0	13~17
443	F	14	7	2 dose	no-household	343	0	2 dose	0	13~17
444	M	10	9	2 dose	no-household	250	0	2 dose	0	0~12
445	F	12	32	2 dose	no-household	276	0	3 dose	0	0~12
446	M	15	24	2 dose	household	360	0	2 dose	0	13~17
447	M	13	28	2 dose	no-household	272	0	2 dose	0	13~17
448	F	17	24	2 dose	no-household	351	0	2 dose	0	13~17
449	M	11	11	2 dose	no-household	255	0	3 dose	0	0~12
450	F	17	11	2 dose	no-household	350	0	3 dose	0	13~17
451	M	8	13	2 dose	no-household	257	0	3 dose	0	0~12
452	F	16	11	2 dose	no-household	347	0	3 dose	0	13~17
453	F	6	18	2 dose	no-household	251	0	2 dose	0	0~12
454	M	12	18	2 dose	no-household	259	0	2 dose	0	0~12
455	M	6	11	2 dose	no-household	251	0	3 dose	0	0~12
456	M	15	19	2 dose	no-household	355	0	3 dose	0	13~17
457	F	16	17	2 dose	no-household	353	0	3 dose	0	13~17
458	M	14	6	2 dose	no-household	340	0	3 dose	0	13~17
459	M	5	18	2 dose	no-household	189	0	2 dose	0	0~12
460	M	7	19	2 dose	no-household	260	0	0 dose	0	0~12
461	M	16	9	2 dose	no-household	336	0	2 dose	0	13~17
462	M	12	6	2 dose	no-household	247	0	3 dose	0	0~12
463	F	14	21	2 dose	no-household	357	0	3 dose	0	13~17
464	M	14	19	2 dose	no-household	350	0	0 dose	0	13~17
465	M	14	19	2 dose	no-household	350	0	0 dose	0	13~17
466	F	6	19	2 dose	no-household	258	0	0 dose	0	0~12
467	F	8	4	2 dose	no-household	238	0	2 dose	0	0~12
468	M	12	9	2 dose	no-household	253	0	3 dose	0	0~12
469	F	4	19	2 dose	no-household	122	0	0 dose	0	0~12
470	M	13	18	2 dose	no-household	267	0	2 dose	0	13~17
471	M	11	18	2 dose	no-household	267	0	2 dose	0	0~12
472	F	16	24	2 dose	no-household	360	0	2 dose	0	13~17
473	M	12	11	2 dose	no-household	255	0	3 dose	0	0~12
474	F	12	14	2 dose	no-household	258	0	3 dose	0	0~12
475	F	9	7	2 dose	no-household	241	0	3 dose	0	0~12
476	M	9	14	2 dose	no-household	258	0	3 dose	0	0~12
477	F	15	9	2 dose	no-household	344	0	2 dose	0	13~17
478	M	16	8	2 dose	no-household	343	0	0 dose	0	13~17
479	F	12	27	2 dose	no-household	276	0	2 dose	0	0~12
480	M	7	17	2 dose	no-household	258	0	3 dose	0	0~12
481	F	4	17	2 dose	no-household	22	0	3 dose	0	0~12
482	M	6	18	2 dose	no-household	251	0	2 dose	0	0~12
483	F	5	27	2 dose	no-household	128	0	2 dose	0	0~12
484	F	10	17	2 dose	no-household	258	0	3 dose	0	0~12
485	F	10	27	2 dose	no-household	271	0	2 dose	0	0~12
486	M	9	9	2 dose	no-household	250	0	2 dose	0	0~12
487	F	8	27	2 dose	no-household	271	0	2 dose	0	0~12
488	F	8	5	2 dose	no-household	239	0	2 dose	0	0~12
489	M	17	8	2 dose	no-household	17	0	3 dose	0	13~17
490	M	16	8	2 dose	no-household	334	0	3 dose	0	13~17
491	M	16	27	2 dose	no-household	365	0	2 dose	0	13~17
492	F	4	11	2 dose	no-household	58	0	3 dose	0	0~12
493	F	11	18	2 dose	household	267	0	2 dose	0	0~12
494	F	5	25	2 dose	no-household	189	0	3 dose	0	0~12
495	M	7	23	2 dose	no-household	257	0	2 dose	0	0~12
496	M	13	23	2 dose	no-household	356	0	2 dose	0	13~17
497	M	14	5	2 dose	no-household	343	0	3 dose	0	13~17
498	F	15	9	2 dose	no-household	345	0	3 dose	0	13~17
499	M	5	10	2 dose	no-household	249	0	3 dose	0	0~12
500	M	8	13	2 dose	no-household	256	0	3 dose	0	0~12
501	M	8	24	2 dose	no-household	258	0	2 dose	0	0~12
502	M	9	7	2 dose	no-household	229	0	3 dose	0	0~12
503	F	5	11	2 dose	no-household	245	0	3 dose	0	0~12
504	M	7	19	2 dose	no-household	190	0	0 dose	0	0~12
505	F	15	20	2 dose	no-household	358	0	3 dose	0	13~17
506	F	11	6	2 dose	household	248	0	0 dose	0	0~12
507	M	11	2	2 dose	no-household	243	0	2 dose	0	0~12
508	F	11	25	2 dose	no-household	259	0	3 dose	0	0~12
509	F	15	23	2 dose	no-household	286	0	3 dose	0	13~17
510	F	11	27	2 dose	no-household	268	0	2 dose	0	0~12
511	M	15	11	2 dose	no-household	332	0	3 dose	0	13~17
512	M	15	11	2 dose	no-household	347	0	3 dose	0	13~17
513	M	15	11	2 dose	no-household	349	0	3 dose	0	13~17
514	F	16	12	2 dose	no-household	346	0	3 dose	0	13~17
515	M	10	2	2 dose	no-household	246	0	2 dose	0	0~12
516	M	16	23	2 dose	no-household	359	0	3 dose	0	13~17
517	F	16	27	2 dose	no-household	365	0	3 dose	0	13~17
518	F	13	24	2 dose	no-household	287	0	2 dose	0	13~17
519	M	12	10	2 dose	household	253	0	2 dose	0	0~12
520	M	12	27	2 dose	no-household	269	0	3 dose	0	0~12
521	F	12	23	2 dose	no-household	257	0	2 dose	0	0~12
522	M	14	11	2 dose	no-household	349	0	3 dose	0	13~17
523	F	14	25	2 dose	no-household	363	0	3 dose	0	13~17
524	F	11	9	2 dose	no-household	243	0	3 dose	0	0~12
525	F	14	19	2 dose	no-household	357	0	3 dose	0	13~17
526	F	14	9	2 dose	no-household	345	0	3 dose	0	13~17
527	M	9	25	2 dose	no-household	265	0	3 dose	0	0~12
528	F	9	19	2 dose	no-household	260	0	0 dose	0	0~12
529	F	9	19	2 dose	no-household	260	0	0 dose	0	0~12
530	F	9	26	2 dose	no-household	270	0	3 dose	0	0~12
531	F	10	8	2 dose	no-household	251	0	2 dose	0	0~12
532	F	10	15	2 dose	no-household	243	0	3 dose	0	0~12
533	M	4	19	2 dose	no-household	25	0	0 dose	0	0~12
534	F	5	14	2 dose	no-household	247	0	3 dose	0	0~12
535	F	17	8	2 dose	no-household	342	0	3 dose	0	13~17
536	F	17	9	2 dose	household	356	0	2 dose	0	13~17
537	M	17	15	2 dose	no-household	361	0	3 dose	0	13~17
538	F	17	11	2 dose	no-household	347	0	3 dose	0	13~17
539	F	17	27	2 dose	no-household	363	0	3 dose	0	13~17
540	M	9	7	2 dose	no-household	241	0	2 dose	0	0~12
541	M	9	9	2 dose	no-household	243	0	2 dose	0	0~12
542	M	9	3	2 dose	no-household	226	0	2 dose	0	0~12
543	M	9	12	2 dose	no-household	246	0	3 dose	0	0~12
544	M	9	1	2 dose	no-household	241	0	2 dose	0	0~12
545	M	9	9	2 dose	no-household	251	0	3 dose	0	0~12
546	F	9	23	2 dose	no-household	263	0	2 dose	0	0~12
547	M	9	22	2 dose	no-household	263	0	3 dose	0	0~12
548	M	9	8	2 dose	no-household	250	0	2 dose	0	0~12
549	F	9	27	2 dose	no-household	271	0	2 dose	0	0~12
550	F	9	8	2 dose	no-household	251	0	2 dose	0	0~12
551	M	9	19	2 dose	no-household	261	0	3 dose	0	0~12
552	F	9	19	2 dose	no-household	263	0	3 dose	0	0~12
553	F	9	4	2 dose	no-household	253	0	0 dose	0	0~12
554	M	9	3	2 dose	no-household	247	0	2 dose	0	0~12
555	M	9	32	2 dose	no-household	276	0	3 dose	0	0~12
556	M	9	10	2 dose	no-household	145	0	0 dose	0	0~12
557	M	8	25	2 dose	no-household	196	0	3 dose	0	0~12
558	M	8	10	2 dose	household	253	0	3 dose	0	0~12
559	F	8	8	2 dose	no-household	251	0	3 dose	0	0~12
560	F	8	12	2 dose	household	256	0	2 dose	0	0~12
561	M	8	23	2 dose	no-household	264	0	3 dose	0	0~12
562	F	8	6	2 dose	no-household	250	0	3 dose	0	0~12
563	M	8	20	2 dose	no-household	254	0	3 dose	0	0~12
564	M	9	8	2 dose	no-household	248	0	3 dose	0	0~12
565	F	9	6	2 dose	no-household	247	0	2 dose	0	0~12
566	M	9	1	2 dose	no-household	245	0	2 dose	0	0~12
567	M	9	15	2 dose	no-household	258	0	3 dose	0	0~12
568	F	9	8	2 dose	no-household	209	0	3 dose	0	0~12
569	M	9	13	2 dose	no-household	262	0	0 dose	0	0~12
570	M	9	5	2 dose	no-household	248	0	2 dose	0	0~12
571	M	9	8	2 dose	household	160	0	3 dose	0	0~12
572	F	9	10	2 dose	no-household	254	0	0 dose	0	0~12
573	M	9	6	2 dose	no-household	248	0	3 dose	0	0~12
574	M	11	23	2 dose	no-household	264	0	3 dose	0	0~12
575	F	11	12	2 dose	no-household	254	0	3 dose	0	0~12
576	M	11	3	2 dose	no-household	246	0	2 dose	0	0~12
577	M	10	31	2 dose	household	271	0	2 dose	0	0~12
578	F	10	6	2 dose	no-household	246	0	3 dose	0	0~12
579	F	10	25	2 dose	no-household	274	0	3 dose	0	0~12
580	M	10	2	2 dose	no-household	246	0	2 dose	0	0~12
581	F	10	9	2 dose	no-household	251	0	3 dose	0	0~12
582	F	10	19	2 dose	no-household	235	0	0 dose	0	0~12
583	F	11	24	2 dose	no-household	268	0	0 dose	0	0~12
584	F	11	27	2 dose	no-household	261	0	3 dose	0	0~12
585	F	11	5	2 dose	no-household	249	0	0 dose	0	0~12
586	F	11	15	2 dose	no-household	258	0	3 dose	0	0~12
587	M	11	9	2 dose	no-household	243	0	3 dose	0	0~12
588	F	11	10	2 dose	no-household	254	0	2 dose	0	0~12
589	F	11	6	2 dose	no-household	249	0	0 dose	0	0~12
590	F	11	23	2 dose	no-household	263	0	3 dose	0	0~12
591	M	10	26	2 dose	no-household	260	0	3 dose	0	0~12
592	F	10	11	2 dose	no-household	245	0	3 dose	0	0~12
593	M	10	19	2 dose	no-household	260	0	0 dose	0	0~12
594	F	10	15	2 dose	no-household	231	0	3 dose	0	0~12
595	M	10	5	2 dose	no-household	239	0	3 dose	0	0~12
596	M	10	4	2 dose	no-household	148	0	2 dose	0	0~12
597	M	10	7	2 dose	no-household	251	0	2 dose	0	0~12
598	M	10	6	2 dose	no-household	255	0	2 dose	0	0~12
599	M	10	8	2 dose	household	257	0	3 dose	0	0~12
600	M	10	9	2 dose	no-household	258	0	3 dose	0	0~12
601	F	10	10	2 dose	no-household	253	0	0 dose	0	0~12
602	F	10	23	2 dose	no-household	267	0	2 dose	0	0~12
603	M	10	23	2 dose	no-household	239	0	2 dose	0	0~12
604	M	10	26	2 dose	household	268	0	2 dose	0	0~12
605	F	10	27	2 dose	no-household	271	0	2 dose	0	0~12
606	M	10	9	2 dose	no-household	258	0	3 dose	0	0~12
607	M	10	9	2 dose	no-household	250	0	2 dose	0	0~12
608	M	10	9	2 dose	no-household	250	0	3 dose	0	0~12
609	M	7	2	2 dose	no-household	241	0	2 dose	0	0~12
610	F	6	7	2 dose	no-household	129	0	3 dose	0	0~12
611	M	7	3	2 dose	no-household	236	0	2 dose	0	0~12
612	M	7	10	2 dose	no-household	251	0	0 dose	0	0~12
613	F	7	8	2 dose	no-household	242	0	3 dose	0	0~12
614	M	6	11	2 dose	no-household	227	0	3 dose	0	0~12
615	F	6	7	2 dose	no-household	167	0	3 dose	0	0~12
616	F	6	4	2 dose	no-household	237	0	2 dose	0	0~12
617	F	7	9	2 dose	no-household	210	0	3 dose	0	0~12
618	M	7	23	2 dose	no-household	263	0	2 dose	0	0~12
619	M	7	8	2 dose	no-household	180	0	2 dose	0	0~12
620	M	7	4	2 dose	no-household	244	0	2 dose	0	0~12
621	F	7	8	2 dose	no-household	248	0	2 dose	0	0~12
622	M	6	23	2 dose	no-household	173	0	3 dose	0	0~12
623	F	6	10	2 dose	no-household	181	0	3 dose	0	0~12
624	F	6	9	2 dose	no-household	217	0	3 dose	0	0~12
625	F	6	27	2 dose	no-household	266	0	3 dose	0	0~12
626	M	6	7	2 dose	no-household	223	0	2 dose	0	0~12
627	M	6	9	2 dose	no-household	131	0	3 dose	0	0~12
628	F	6	22	2 dose	no-household	250	0	3 dose	0	0~12
629	M	6	21	2 dose	no-household	262	0	3 dose	0	0~12
630	F	6	27	2 dose	no-household	130	0	3 dose	0	0~12
631	M	6	4	2 dose	no-household	190	0	3 dose	0	0~12
632	M	6	9	2 dose	no-household	248	0	3 dose	0	0~12
633	F	6	11	2 dose	no-household	252	0	3 dose	0	0~12
634	M	6	8	2 dose	no-household	80	0	3 dose	0	0~12
635	F	6	5	2 dose	no-household	80	0	3 dose	0	0~12
636	F	6	23	2 dose	no-household	239	0	3 dose	0	0~12
637	M	6	7	2 dose	no-household	240	0	0 dose	0	0~12
638	M	6	9	2 dose	no-household	248	0	3 dose	0	0~12
639	F	8	23	2 dose	no-household	263	0	3 dose	0	0~12
640	F	8	19	2 dose	no-household	263	0	0 dose	0	0~12
641	F	8	9	2 dose	no-household	232	0	3 dose	0	0~12
642	F	8	31	2 dose	no-household	272	0	0 dose	0	0~12
643	M	8	20	2 dose	no-household	236	0	3 dose	0	0~12
644	M	8	7	2 dose	no-household	251	0	2 dose	0	0~12
645	M	8	9	2 dose	no-household	253	0	3 dose	0	0~12
646	M	8	7	2 dose	no-household	241	0	3 dose	0	0~12
647	M	8	3	2 dose	no-household	252	0	2 dose	0	0~12
648	F	8	9	2 dose	no-household	252	0	3 dose	0	0~12
649	M	8	23	2 dose	no-household	263	0	3 dose	0	0~12
650	F	8	23	2 dose	no-household	267	0	2 dose	0	0~12
651	F	8	8	2 dose	no-household	242	0	3 dose	0	0~12
652	M	8	9	2 dose	no-household	253	0	0 dose	0	0~12
653	F	7	9	2 dose	no-household	248	0	3 dose	0	0~12
654	F	7	8	2 dose	no-household	248	0	3 dose	0	0~12
655	F	7	27	2 dose	no-household	271	0	3 dose	0	0~12
656	F	7	25	2 dose	no-household	192	0	3 dose	0	0~12
657	M	7	25	2 dose	no-household	147	0	3 dose	0	0~12
658	F	7	23	2 dose	no-household	257	0	2 dose	0	0~12
659	F	7	13	2 dose	household	247	0	3 dose	0	0~12
660	F	7	6	2 dose	no-household	240	0	3 dose	0	0~12
661	F	7	8	2 dose	no-household	216	0	2 dose	0	0~12
662	F	7	12	2 dose	household	256	0	2 dose	0	0~12
663	M	7	27	2 dose	no-household	268	0	2 dose	0	0~12
664	F	8	27	2 dose	no-household	271	0	2 dose	0	0~12
665	F	8	9	2 dose	no-household	251	0	3 dose	0	0~12
666	M	8	23	2 dose	no-household	267	0	2 dose	0	0~12
667	F	7	23	2 dose	no-household	257	0	2 dose	0	0~12
668	M	7	12	2 dose	household	253	0	3 dose	0	0~12
669	F	7	23	2 dose	no-household	263	0	3 dose	0	0~12
670	F	15	8	2 dose	no-household	344	0	3 dose	0	13~17
671	M	15	8	2 dose	no-household	343	0	3 dose	0	13~17
672	F	15	16	2 dose	household	351	0	3 dose	0	13~17
673	M	15	7	2 dose	no-household	343	0	3 dose	0	13~17
674	M	15	14	2 dose	no-household	349	0	3 dose	0	13~17
675	M	15	13	2 dose	household	349	0	3 dose	0	13~17
676	M	15	15	2 dose	no-household	353	0	3 dose	0	13~17
677	F	15	19	2 dose	no-household	357	0	3 dose	0	13~17
678	M	16	5	2 dose	no-household	341	0	3 dose	0	13~17
679	M	15	13	2 dose	no-household	349	0	3 dose	0	13~17
680	F	15	10	2 dose	no-household	346	0	0 dose	0	13~17
681	F	15	8	2 dose	no-household	344	0	2 dose	0	13~17
682	M	15	11	2 dose	no-household	346	0	3 dose	0	13~17
683	F	15	23	2 dose	no-household	357	0	2 dose	0	13~17
684	M	14	23	2 dose	no-household	344	0	2 dose	0	13~17
685	F	14	19	2 dose	no-household	353	0	0 dose	0	13~17
686	F	14	6	2 dose	no-household	342	0	1 dose	0	13~17
687	F	14	15	2 dose	no-household	350	0	3 dose	0	13~17
688	F	14	7	2 dose	no-household	343	0	3 dose	0	13~17
689	M	14	27	2 dose	no-household	365	0	2 dose	0	13~17
690	F	14	19	2 dose	no-household	354	0	3 dose	0	13~17
691	M	15	9	2 dose	no-household	330	0	3 dose	0	13~17
692	M	14	24	2 dose	no-household	360	0	0 dose	0	13~17
693	M	15	27	2 dose	no-household	358	0	2 dose	0	13~17
694	M	15	7	2 dose	no-household	343	0	2 dose	0	13~17
695	M	15	11	2 dose	no-household	347	0	3 dose	0	13~17
696	M	15	6	2 dose	no-household	344	0	3 dose	0	13~17
697	F	15	6	2 dose	no-household	344	0	3 dose	0	13~17
698	F	15	9	2 dose	no-household	347	0	3 dose	0	13~17
699	F	17	2	2 dose	no-household	348	0	2 dose	0	13~17
700	M	17	11	2 dose	no-household	344	0	3 dose	0	13~17
701	M	17	19	2 dose	no-household	352	0	3 dose	0	13~17
702	F	16	23	2 dose	no-household	357	0	3 dose	0	13~17
703	M	16	7	2 dose	no-household	341	0	2 dose	0	13~17
704	F	16	5	2 dose	no-household	351	0	2 dose	0	13~17
705	F	17	11	2 dose	no-household	350	0	3 dose	0	13~17
706	F	17	23	2 dose	no-household	361	0	3 dose	0	13~17
707	F	17	23	2 dose	no-household	293	0	2 dose	0	13~17
708	M	17	23	2 dose	no-household	369	0	2 dose	0	13~17
709	M	17	4	2 dose	no-household	343	0	3 dose	0	13~17
710	F	17	23	2 dose	household	369	0	2 dose	0	13~17
711	F	17	9	2 dose	no-household	344	0	3 dose	0	13~17
712	M	16	9	2 dose	no-household	347	0	3 dose	0	13~17
713	F	16	24	2 dose	no-household	264	0	0 dose	0	13~17
714	F	16	8	2 dose	no-household	314	0	3 dose	0	13~17
715	M	16	8	2 dose	no-household	343	0	3 dose	0	13~17
716	F	16	9	2 dose	no-household	345	0	2 dose	0	13~17
717	F	16	7	2 dose	no-household	343	0	3 dose	0	13~17
718	M	16	22	2 dose	no-household	360	0	3 dose	0	13~17
719	F	16	22	2 dose	no-household	368	0	3 dose	0	13~17
720	F	16	11	2 dose	no-household	349	0	3 dose	0	13~17
721	M	16	7	2 dose	no-household	353	0	3 dose	0	13~17
722	F	16	12	2 dose	no-household	347	0	3 dose	0	13~17
723	F	16	10	2 dose	no-household	344	0	0 dose	0	13~17
724	F	16	12	2 dose	no-household	348	0	3 dose	0	13~17
725	F	16	7	2 dose	no-household	353	0	0 dose	0	13~17
726	F	16	23	2 dose	no-household	357	0	3 dose	0	13~17
727	M	12	31	2 dose	no-household	275	0	0 dose	0	0~12
728	F	12	9	2 dose	no-household	249	0	3 dose	0	0~12
729	M	12	13	2 dose	no-household	257	0	3 dose	0	0~12
730	M	12	13	2 dose	no-household	257	0	3 dose	0	0~12
731	M	12	13	2 dose	no-household	257	0	3 dose	0	0~12
732	F	12	15	2 dose	no-household	256	0	3 dose	0	0~12
733	F	12	8	2 dose	no-household	250	0	2 dose	0	0~12
734	F	12	21	2 dose	no-household	270	0	3 dose	0	0~12
735	F	12	15	2 dose	no-household	258	0	3 dose	0	0~12
736	F	12	20	2 dose	no-household	262	0	3 dose	0	0~12
737	M	12	9	2 dose	no-household	258	0	2 dose	0	0~12
738	M	12	18	2 dose	household	267	0	3 dose	0	0~12
739	F	12	10	2 dose	no-household	107	0	0 dose	0	0~12
740	M	12	11	2 dose	no-household	255	0	3 dose	0	0~12
741	M	12	23	2 dose	no-household	239	0	3 dose	0	0~12
742	F	12	12	2 dose	no-household	246	0	3 dose	0	0~12
743	F	12	23	2 dose	no-household	267	0	2 dose	0	0~12
744	M	12	7	2 dose	no-household	248	0	2 dose	0	0~12
745	M	12	7	2 dose	no-household	248	0	3 dose	0	0~12
746	M	12	10	2 dose	no-household	253	0	0 dose	0	0~12
747	M	11	11	2 dose	no-household	251	0	3 dose	0	0~12
748	M	11	10	2 dose	no-household	253	0	0 dose	0	0~12
749	F	11	11	2 dose	no-household	255	0	3 dose	0	0~12
750	M	11	27	2 dose	no-household	267	0	3 dose	0	0~12
751	M	11	12	2 dose	no-household	255	0	3 dose	0	0~12
752	F	11	8	2 dose	no-household	251	0	3 dose	0	0~12
753	M	11	15	2 dose	household	249	0	0 dose	0	0~12
754	F	11	15	2 dose	no-household	248	0	3 dose	0	0~12
755	F	11	15	2 dose	no-household	257	0	3 dose	0	0~12
756	M	11	30	2 dose	no-household	272	0	3 dose	0	0~12
757	F	11	21	2 dose	no-household	270	0	3 dose	0	0~12
758	M	12	23	2 dose	no-household	263	0	3 dose	0	0~12
759	F	11	6	2 dose	no-household	240	0	2 dose	0	0~12
760	M	11	7	2 dose	no-household	250	0	3 dose	0	0~12
761	F	11	23	2 dose	no-household	267	0	2 dose	0	0~12
762	M	12	10	2 dose	no-household	253	0	0 dose	0	0~12
763	M	14	32	2 dose	no-household	367	0	3 dose	0	13~17
764	F	14	9	2 dose	no-household	345	0	2 dose	0	13~17
765	M	14	10	2 dose	no-household	346	0	3 dose	0	13~17
766	F	13	11	2 dose	no-household	342	0	3 dose	0	13~17
767	M	13	15	2 dose	no-household	351	0	3 dose	0	13~17
768	F	14	6	2 dose	no-household	340	0	3 dose	0	13~17
769	M	14	23	2 dose	no-household	359	0	3 dose	0	13~17
770	M	14	5	2 dose	no-household	343	0	3 dose	0	13~17
771	M	14	22	2 dose	no-household	358	0	3 dose	0	13~17
772	M	14	18	2 dose	no-household	353	0	2 dose	0	13~17
773	M	14	12	2 dose	household	306	0	3 dose	0	13~17
774	M	14	7	2 dose	no-household	342	0	3 dose	0	13~17
775	F	14	27	2 dose	no-household	365	0	3 dose	0	13~17
776	M	13	6	2 dose	no-household	255	0	3 dose	0	13~17
777	F	13	7	2 dose	no-household	247	0	2 dose	0	13~17
778	F	13	7	2 dose	no-household	248	0	3 dose	0	13~17
779	F	12	27	2 dose	no-household	271	0	3 dose	0	0~12
780	F	12	27	2 dose	no-household	271	0	3 dose	0	0~12
781	F	12	12	2 dose	no-household	261	0	3 dose	0	0~12
782	F	12	7	2 dose	no-household	256	0	3 dose	0	0~12
783	M	13	9	2 dose	no-household	253	0	3 dose	0	13~17
784	M	13	23	2 dose	no-household	272	0	3 dose	0	13~17
785	F	13	11	2 dose	no-household	254	0	3 dose	0	13~17
786	M	13	8	2 dose	no-household	346	0	3 dose	0	13~17
787	M	13	8	2 dose	no-household	339	0	2 dose	0	13~17
788	M	13	15	2 dose	no-household	351	0	3 dose	0	13~17
789	F	13	26	2 dose	no-household	364	0	3 dose	0	13~17
790	M	13	26	2 dose	no-household	268	0	3 dose	0	13~17
791	M	13	11	2 dose	no-household	255	0	3 dose	0	13~17
792	M	17	23	2 dose	no-household	359	0	2 dose	0	13~17
793	F	13	15	2 dose	no-household	249	0	3 dose	0	13~17
794	M	13	7	2 dose	no-household	256	0	3 dose	0	13~17
795	M	16	24	2 dose	household	345	0	0 dose	0	13~17
796	F	8	21	2 dose	household	265	0	0 dose	0	0~12
797	M	13	5	2 dose	no-household	249	0	2 dose	0	13~17
798	M	13	9	2 dose	no-household	345	0	3 dose	0	13~17
799	M	8	19	2 dose	no-household	260	0	0 dose	0	0~12
800	F	10	18	2 dose	no-household	259	0	2 dose	0	0~12
801	M	12	4	2 dose	no-household	248	0	2 dose	0	0~12
802	M	5	7	2 dose	no-household	256	0	3 dose	0	0~12
803	M	9	22	2 dose	no-household	263	0	3 dose	0	0~12
804	M	7	21	2 dose	no-household	261	0	3 dose	0	0~12
805	M	9	9	2 dose	no-household	253	0	3 dose	0	0~12
806	M	8	8	2 dose	no-household	242	0	3 dose	0	0~12
807	M	8	27	2 dose	no-household	166	0	2 dose	0	0~12
808	F	16	24	2 dose	no-household	370	0	0 dose	0	13~17
809	F	16	8	2 dose	no-household	345	0	2 dose	0	13~17
810	F	17	24	2 dose	no-household	351	0	2 dose	0	13~17
811	M	5	4	2 dose	no-household	237	0	3 dose	0	0~12
812	F	6	8	2 dose	no-household	252	0	3 dose	0	0~12
813	F	7	11	2 dose	no-household	120	0	3 dose	0	0~12
814	M	5	7	2 dose	no-household	197	0	2 dose	0	0~12
815	F	6	26	2 dose	no-household	240	0	3 dose	0	0~12
816	M	15	11	2 dose	household	347	0	3 dose	0	13~17
817	M	14	7	2 dose	no-household	343	0	0 dose	0	13~17
818	M	10	3	2 dose	no-household	247	0	2 dose	0	0~12
819	M	10	3	2 dose	no-household	244	0	2 dose	0	0~12
820	F	16	11	2 dose	no-household	357	0	3 dose	0	13~17
821	M	15	24	2 dose	no-household	362	0	0 dose	0	13~17
822	M	13	8	2 dose	no-household	339	0	3 dose	0	13~17
823	F	15	9	2 dose	no-household	345	0	3 dose	0	13~17
824	M	10	9	2 dose	no-household	249	0	3 dose	0	0~12
825	F	16	9	2 dose	no-household	336	0	3 dose	0	13~17
826	F	17	21	2 dose	no-household	357	0	3 dose	0	13~17
827	F	17	21	2 dose	no-household	357	0	3 dose	0	13~17
828	F	16	11	2 dose	no-household	346	0	3 dose	0	13~17
829	M	16	6	2 dose	no-household	352	0	2 dose	0	13~17
830	M	10	21	2 dose	no-household	265	0	3 dose	0	0~12
831	F	14	8	2 dose	no-household	346	0	2 dose	0	13~17
832	M	15	23	2 dose	no-household	361	0	3 dose	0	13~17
833	F	15	11	2 dose	no-household	342	0	3 dose	0	13~17
834	M	9	1	2 dose	no-household	244	0	2 dose	0	0~12
835	M	10	14	2 dose	no-household	254	0	3 dose	0	0~12
836	M	9	19	2 dose	no-household	253	0	0 dose	0	0~12
837	M	12	12	2 dose	no-household	255	0	3 dose	0	0~12
838	M	11	6	2 dose	no-household	250	0	2 dose	0	0~12
839	F	10	23	2 dose	no-household	239	0	3 dose	0	0~12
840	M	17	8	2 dose	no-household	295	0	2 dose	0	13~17
841	M	16	27	2 dose	no-household	362	0	2 dose	0	13~17
842	M	7	7	2 dose	no-household	169	0	2 dose	0	0~12
843	M	7	21	2 dose	no-household	113	0	3 dose	0	0~12
844	F	6	8	2 dose	no-household	241	0	3 dose	0	0~12
845	M	9	5	2 dose	no-household	249	0	3 dose	0	0~12
846	F	8	9	2 dose	no-household	258	0	0 dose	0	0~12
847	M	8	9	2 dose	no-household	249	0	3 dose	0	0~12
848	F	5	19	2 dose	no-household	260	0	0 dose	0	0~12
849	M	16	32	2 dose	no-household	239	0	3 dose	0	13~17
850	F	15	14	2 dose	no-household	350	0	3 dose	0	13~17
851	M	15	13	2 dose	no-household	348	0	3 dose	0	13~17
852	F	15	24	2 dose	no-household	362	0	2 dose	0	13~17
853	F	15	8	2 dose	no-household	344	0	3 dose	0	13~17
854	M	17	14	2 dose	no-household	349	0	3 dose	0	13~17
855	M	17	14	2 dose	no-household	351	0	3 dose	0	13~17
856	F	13	14	2 dose	no-household	258	0	3 dose	0	13~17
857	M	12	18	2 dose	no-household	267	0	2 dose	0	0~12
858	M	14	14	2 dose	no-household	350	0	3 dose	0	13~17
859	M	15	11	2 dose	no-household	349	0	3 dose	0	13~17
860	M	15	8	2 dose	no-household	344	0	3 dose	0	13~17
861	F	15	7	2 dose	no-household	342	0	2 dose	0	13~17
862	M	14	13	2 dose	household	351	0	3 dose	0	13~17
863	M	13	9	2 dose	no-household	344	0	0 dose	0	13~17
864	M	13	8	2 dose	no-household	346	0	3 dose	0	13~17
865	M	12	20	2 dose	no-household	260	0	3 dose	0	0~12
866	M	9	23	2 dose	no-household	264	0	2 dose	0	0~12
867	F	9	9	2 dose	no-household	252	0	3 dose	0	0~12
868	M	9	10	2 dose	household	254	0	3 dose	0	0~12
869	M	8	9	2 dose	no-household	253	0	3 dose	0	0~12
870	F	8	18	2 dose	no-household	267	0	2 dose	0	0~12
871	M	6	19	2 dose	no-household	145	0	0 dose	0	0~12
872	M	10	6	2 dose	no-household	250	0	2 dose	0	0~12
873	M	11	32	2 dose	no-household	276	0	3 dose	0	0~12
874	F	10	14	2 dose	no-household	255	0	3 dose	0	0~12
875	F	5	14	2 dose	no-household	206	0	3 dose	0	0~12
876	F	4	19	2 dose	no-household	217	0	0 dose	0	0~12
877	M	5	11	2 dose	no-household	182	0	3 dose	0	0~12
878	M	5	19	2 dose	no-household	260	0	0 dose	0	0~12
879	F	5	19	2 dose	no-household	117	0	3 dose	0	0~12
880	F	5	24	2 dose	no-household	195	0	2 dose	0	0~12
881	F	5	21	2 dose	no-household	213	0	3 dose	0	0~12
882	M	5	15	2 dose	no-household	248	0	3 dose	0	0~12
883	M	5	20	2 dose	no-household	191	0	3 dose	0	0~12
884	M	5	9	2 dose	no-household	170	0	3 dose	0	0~12
885	F	4	10	2 dose	household	153	0	3 dose	0	0~12
886	F	4	23	2 dose	no-household	167	0	3 dose	0	0~12
887	M	4	19	2 dose	no-household	163	0	0 dose	0	0~12
888	F	4	7	2 dose	no-household	43	0	3 dose	0	0~12
889	F	4	12	2 dose	household	48	0	3 dose	0	0~12
890	M	4	22	2 dose	no-household	117	0	3 dose	0	0~12
891	M	4	19	2 dose	no-household	154	0	0 dose	0	0~12
892	F	4	11	2 dose	no-household	239	0	3 dose	0	0~12
893	F	4	9	2 dose	no-household	258	0	3 dose	0	0~12
894	F	4	9	2 dose	no-household	258	0	3 dose	0	0~12
895	M	4	19	2 dose	no-household	233	0	0 dose	0	0~12
896	F	5	19	2 dose	no-household	260	0	0 dose	0	0~12
897	M	4	4	2 dose	no-household	190	0	3 dose	0	0~12
898	M	4	19	2 dose	no-household	233	0	0 dose	0	0~12
899	F	4	13	2 dose	no-household	25	0	3 dose	0	0~12
900	F	5	15	2 dose	no-household	207	0	3 dose	0	0~12
901	M	6	27	2 dose	no-household	255	0	2 dose	0	0~12
902	M	6	23	2 dose	no-household	151	0	3 dose	0	0~12
903	F	6	27	2 dose	no-household	228	0	2 dose	0	0~12
904	F	5	26	2 dose	no-household	240	0	3 dose	0	0~12
905	M	5	23	2 dose	no-household	237	0	3 dose	0	0~12
906	F	6	27	2 dose	no-household	228	0	2 dose	0	0~12
907	F	6	19	2 dose	no-household	247	0	0 dose	0	0~12
908	F	5	15	2 dose	no-household	255	0	3 dose	0	0~12
909	M	5	5	2 dose	no-household	246	0	3 dose	0	0~12
910	F	6	11	2 dose	no-household	182	0	3 dose	0	0~12
911	F	6	11	2 dose	no-household	250	0	3 dose	0	0~12
912	M	15	9	2 dose	no-household	344	0	3 dose	0	13~17
913	F	11	3	2 dose	no-household	231	0	3 dose	0	0~12
914	M	5	3	2 dose	no-household	99	0	3 dose	0	0~12
915	M	12	7	2 dose	no-household	249	0	3 dose	0	0~12
916	F	15	12	2 dose	no-household	347	0	3 dose	0	13~17
917	M	17	13	2 dose	no-household	348	0	3 dose	0	13~17
918	F	10	5	2 dose	no-household	248	0	2 dose	0	0~12
919	M	5	9	2 dose	no-household	250	0	3 dose	0	0~12
920	M	14	16	2 dose	no-household	351	0	3 dose	0	13~17
921	M	10	12	2 dose	no-household	253	0	3 dose	0	0~12
922	M	16	13	2 dose	no-household	348	0	3 dose	0	13~17
923	M	13	16	2 dose	no-household	343	0	3 dose	0	13~17
924	M	6	7	2 dose	no-household	235	0	3 dose	0	0~12
925	M	15	17	2 dose	no-household	351	0	3 dose	0	13~17
926	F	15	12	2 dose	no-household	347	0	3 dose	0	13~17
927	M	6	7	2 dose	no-household	240	0	3 dose	0	0~12
928	M	16	7	2 dose	no-household	342	0	3 dose	0	13~17
929	F	8	15	2 dose	no-household	243	0	3 dose	0	0~12
930	M	12	4	2 dose	no-household	247	0	3 dose	0	0~12
931	F	10	4	2 dose	no-household	246	0	2 dose	0	0~12
932	F	9	7	2 dose	no-household	250	0	3 dose	0	0~12
933	F	10	7	2 dose	no-household	248	0	3 dose	0	0~12
934	F	9	7	2 dose	no-household	250	0	3 dose	0	0~12
935	M	4	7	2 dose	no-household	18	0	3 dose	0	0~12
936	F	8	4	2 dose	no-household	246	0	2 dose	0	0~12
937	F	10	12	2 dose	no-household	254	0	3 dose	0	0~12
938	M	8	17	2 dose	no-household	260	0	3 dose	0	0~12
939	M	12	12	2 dose	no-household	254	0	3 dose	0	0~12
940	F	14	13	2 dose	no-household	351	0	2 dose	0	13~17
941	M	14	13	2 dose	no-household	338	0	3 dose	0	13~17
942	F	14	9	2 dose	no-household	345	0	3 dose	0	13~17
943	F	7	6	2 dose	household	249	0	2 dose	0	0~12
944	F	8	8	2 dose	no-household	179	0	2 dose	0	0~12
945	M	13	15	2 dose	no-household	258	0	3 dose	0	13~17
946	M	12	23	2 dose	no-household	263	0	3 dose	0	0~12
947	F	13	23	2 dose	no-household	173	0	3 dose	0	13~17
948	F	15	19	2 dose	no-household	356	0	2 dose	0	13~17
949	F	16	15	2 dose	household	350	0	2 dose	0	13~17
950	M	16	23	2 dose	no-household	359	0	3 dose	0	13~17
951	M	14	18	2 dose	no-household	354	0	3 dose	0	13~17
952	F	14	23	2 dose	no-household	357	0	3 dose	0	13~17
953	M	11	8	2 dose	no-household	251	0	3 dose	0	0~12
954	F	6	11	2 dose	no-household	244	0	2 dose	0	0~12
955	M	9	8	2 dose	no-household	252	0	3 dose	0	0~12
956	F	17	23	2 dose	no-household	361	0	3 dose	0	13~17
957	M	17	23	2 dose	no-household	359	0	3 dose	0	13~17
958	M	17	23	2 dose	no-household	358	0	3 dose	0	13~17
959	F	16	6	2 dose	no-household	342	0	3 dose	0	13~17
960	F	15	7	2 dose	no-household	326	0	3 dose	0	13~17
961	M	16	23	2 dose	no-household	342	0	3 dose	0	13~17
962	F	16	7	2 dose	no-household	342	0	3 dose	0	13~17
963	F	14	7	2 dose	no-household	342	0	3 dose	0	13~17
964	F	15	7	2 dose	no-household	342	0	3 dose	0	13~17
965	F	14	7	2 dose	no-household	343	0	3 dose	0	13~17
966	M	17	23	2 dose	no-household	350	0	3 dose	0	13~17
967	F	6	18	2 dose	no-household	233	0	0 dose	0	0~12
968	F	8	8	2 dose	no-household	251	0	3 dose	0	0~12
969	M	8	10	2 dose	no-household	237	0	3 dose	0	0~12
970	M	7	15	2 dose	no-household	166	0	3 dose	0	0~12
971	M	6	8	2 dose	no-household	227	0	3 dose	0	0~12
972	M	6	19	2 dose	no-household	150	0	2 dose	0	0~12
973	M	7	6	2 dose	no-household	248	0	3 dose	0	0~12
974	M	7	10	2 dose	no-household	251	0	3 dose	0	0~12
975	M	6	6	2 dose	no-household	239	0	3 dose	0	0~12
976	M	13	12	2 dose	no-household	289	0	3 dose	0	13~17
977	M	13	14	2 dose	no-household	256	0	3 dose	0	13~17
978	M	11	7	2 dose	no-household	250	0	3 dose	0	0~12
979	M	11	10	2 dose	no-household	244	0	2 dose	0	0~12
980	M	10	23	2 dose	no-household	257	0	3 dose	0	0~12
981	F	8	18	2 dose	no-household	262	0	0 dose	0	0~12
982	M	8	15	2 dose	no-household	231	0	2 dose	0	0~12
983	F	14	19	2 dose	no-household	356	0	2 dose	0	13~17
984	F	13	9	2 dose	no-household	344	0	3 dose	0	13~17
985	M	8	7	2 dose	no-household	241	0	3 dose	0	0~12
986	F	9	20	2 dose	no-household	262	0	0 dose	0	0~12
987	M	6	15	2 dose	no-household	94	0	2 dose	0	0~12
988	F	9	15	2 dose	no-household	94	0	2 dose	0	0~12
989	M	13	14	2 dose	no-household	227	0	3 dose	0	13~17
990	M	10	19	2 dose	no-household	253	0	2 dose	0	0~12
991	M	17	15	2 dose	no-household	350	0	2 dose	0	13~17
992	F	17	8	2 dose	no-household	335	0	3 dose	0	13~17
993	F	17	9	2 dose	no-household	344	0	3 dose	0	13~17
994	M	9	10	2 dose	no-household	254	0	3 dose	0	0~12
995	F	11	19	2 dose	no-household	253	0	2 dose	0	0~12
996	M	12	14	2 dose	no-household	248	0	0 dose	0	0~12
997	F	13	9	2 dose	no-household	344	0	3 dose	0	13~17
998	F	13	6	2 dose	no-household	262	0	3 dose	0	13~17
999	M	12	7	2 dose	no-household	250	0	3 dose	0	0~12
1000	M	12	7	2 dose	household	249	0	3 dose	0	0~12
1001	M	4	15	2 dose	no-household	213	0	0 dose	0	0~12
1002	F	8	8	2 dose	no-household	242	0	2 dose	0	0~12
1003	F	9	10	2 dose	no-household	253	0	3 dose	0	0~12
1004	F	5	22	2 dose	no-household	263	0	0 dose	0	0~12
1005	F	6	10	2 dose	no-household	201	0	3 dose	0	0~12
1006	F	13	15	2 dose	no-household	351	0	3 dose	0	13~17
1007	F	15	9	2 dose	no-household	346	0	2 dose	0	13~17
1008	M	10	10	2 dose	no-household	244	0	2 dose	0	0~12
1009	M	11	12	2 dose	no-household	255	0	2 dose	0	0~12
1010	F	9	9	2 dose	household	251	0	3 dose	0	0~12
1011	F	7	9	2 dose	no-household	236	0	2 dose	0	0~12
1012	F	14	7	2 dose	no-household	343	0	3 dose	0	13~17
1013	F	16	15	2 dose	household	349	0	2 dose	0	13~17
1014	F	5	13	2 dose	no-household	213	0	3 dose	0	0~12
1015	F	5	11	2 dose	no-household	250	0	2 dose	0	0~12
1016	F	6	19	2 dose	no-household	252	0	2 dose	0	0~12
1017	M	15	23	2 dose	no-household	358	0	3 dose	0	13~17
1018	F	15	10	2 dose	no-household	346	0	3 dose	0	13~17
1019	M	8	11	2 dose	no-household	255	0	2 dose	0	0~12
1020	F	12	19	2 dose	no-household	262	0	2 dose	0	0~12
1021	M	17	7	2 dose	no-household	342	0	3 dose	0	13~17
1022	F	17	23	2 dose	no-household	359	0	3 dose	0	13~17
1023	F	5	15	2 dose	no-household	208	0	2 dose	0	0~12
1024	F	11	26	2 dose	no-household	269	0	0 dose	0	0~12
1025	F	11	10	2 dose	no-household	251	0	3 dose	0	0~12
1026	F	11	23	2 dose	no-household	257	0	3 dose	0	0~12
1027	M	5	10	2 dose	no-household	237	0	3 dose	0	0~12
1028	F	5	20	2 dose	no-household	237	0	0 dose	0	0~12
1029	F	9	10	2 dose	no-household	237	0	3 dose	0	0~12
1030	F	11	8	2 dose	no-household	250	0	2 dose	0	0~12
1031	M	9	6	2 dose	no-household	240	0	1 dose	0	0~12
1032	M	12	20	2 dose	no-household	260	0	0 dose	0	0~12
1033	M	9	4	2 dose	no-household	247	0	2 dose	0	0~12
1034	M	17	23	2 dose	no-household	358	0	3 dose	0	13~17
1035	F	15	10	2 dose	no-household	346	0	3 dose	0	13~17
1036	M	16	23	2 dose	no-household	359	0	3 dose	0	13~17
1037	M	5	6	2 dose	no-household	236	0	3 dose	0	0~12
1038	F	9	5	2 dose	no-household	239	0	3 dose	0	0~12
1039	M	12	10	2 dose	household	253	0	3 dose	0	0~12
1040	M	6	7	2 dose	no-household	248	0	3 dose	0	0~12
1041	F	6	10	2 dose	no-household	243	0	3 dose	0	0~12
1042	F	9	21	2 dose	household	265	0	0 dose	0	0~12
1043	F	12	7	2 dose	no-household	249	0	3 dose	0	0~12
1044	M	12	12	2 dose	no-household	246	0	3 dose	0	0~12
1045	F	9	11	2 dose	no-household	230	0	2 dose	0	0~12
1046	M	6	12	2 dose	no-household	210	0	3 dose	0	0~12
1047	F	9	6	2 dose	no-household	248	0	2 dose	0	0~12
1048	M	12	7	2 dose	no-household	249	0	3 dose	0	0~12
1049	F	5	10	2 dose	no-household	173	0	3 dose	0	0~12
1050	F	10	12	2 dose	no-household	246	0	3 dose	0	0~12
1051	F	10	11	2 dose	no-household	254	0	3 dose	0	0~12
1052	F	4	20	2 dose	no-household	235	0	0 dose	0	0~12
1053	F	10	13	2 dose	household	256	0	3 dose	0	0~12
1054	M	15	10	2 dose	no-household	287	0	2 dose	0	13~17
1055	F	4	12	2 dose	no-household	110	0	3 dose	0	0~12
1056	M	10	7	2 dose	no-household	241	0	3 dose	0	0~12
1057	M	10	10	2 dose	no-household	254	0	2 dose	0	0~12
1058	M	5	15	2 dose	no-household	221	0	2 dose	0	0~12
1059	M	4	6	2 dose	no-household	239	0	3 dose	0	0~12
1060	M	10	11	2 dose	no-household	245	0	3 dose	0	0~12
1061	F	4	6	2 dose	no-household	85	0	3 dose	0	0~12
1062	F	9	10	2 dose	no-household	244	0	3 dose	0	0~12
1063	M	16	8	2 dose	no-household	344	0	3 dose	0	13~17
1064	F	4	23	2 dose	no-household	250	0	2 dose	0	0~12
1065	M	4	11	2 dose	no-household	87	0	3 dose	0	0~12
1066	F	4	10	2 dose	no-household	243	0	3 dose	0	0~12
1067	M	4	9	2 dose	no-household	242	0	3 dose	0	0~12
1068	F	4	20	2 dose	no-household	183	0	0 dose	0	0~12
1069	F	4	15	2 dose	no-household	248	0	2 dose	0	0~12
1070	F	4	15	2 dose	no-household	221	0	3 dose	0	0~12
1071	F	16	14	2 dose	no-household	349	0	3 dose	0	13~17
1072	F	4	12	2 dose	no-household	216	0	3 dose	0	0~12
1073	M	10	10	2 dose	no-household	244	0	3 dose	0	0~12
1074	M	10	11	2 dose	no-household	254	0	2 dose	0	0~12
1075	F	4	10	2 dose	no-household	236	0	3 dose	0	0~12
1076	F	4	6	2 dose	no-household	236	0	3 dose	0	0~12
1077	M	9	23	2 dose	no-household	266	0	3 dose	0	0~12
1078	M	5	7	2 dose	no-household	234	0	3 dose	0	0~12
1079	F	16	8	2 dose	no-household	342	0	2 dose	0	13~17
1080	F	5	20	2 dose	no-household	235	0	0 dose	0	0~12
1081	M	16	23	2 dose	no-household	359	0	3 dose	0	13~17
1082	F	10	10	2 dose	no-household	244	0	3 dose	0	0~12
1083	M	5	18	2 dose	no-household	251	0	0 dose	0	0~12
1084	F	5	6	2 dose	no-household	104	0	3 dose	0	0~12
1085	F	5	15	2 dose	no-household	202	0	2 dose	0	0~12
1086	M	5	15	2 dose	no-household	240	0	2 dose	0	0~12
1087	M	11	9	2 dose	no-household	253	0	3 dose	0	0~12
1088	F	15	23	2 dose	no-household	342	0	3 dose	0	13~17
1089	M	10	7	2 dose	no-household	251	0	3 dose	0	0~12
1090	F	5	8	2 dose	no-household	112	0	3 dose	0	0~12
1091	F	10	20	2 dose	no-household	264	0	0 dose	0	0~12
1092	M	5	6	2 dose	no-household	104	0	3 dose	0	0~12
1093	F	9	14	2 dose	no-household	257	0	3 dose	0	0~12
1094	M	10	23	2 dose	household	250	0	3 dose	0	0~12
1095	M	5	7	2 dose	no-household	226	0	3 dose	0	0~12
1096	F	12	11	2 dose	no-household	254	0	3 dose	0	0~12
1097	M	9	19	2 dose	no-household	262	0	2 dose	0	0~12
1098	M	7	6	2 dose	no-household	209	0	3 dose	0	0~12
1099	F	13	9	2 dose	no-household	328	0	3 dose	0	13~17
1100	M	7	7	2 dose	no-household	249	0	3 dose	0	0~12
1101	M	15	6	2 dose	no-household	341	0	3 dose	0	13~17
1102	M	16	9	2 dose	no-household	344	0	3 dose	0	13~17
1103	F	14	23	2 dose	no-household	342	0	3 dose	0	13~17
1104	F	7	23	2 dose	no-household	257	0	3 dose	0	0~12
1105	F	7	21	2 dose	no-household	254	0	2 dose	0	0~12
1106	F	15	10	2 dose	no-household	345	0	3 dose	0	13~17
1107	M	13	19	2 dose	no-household	253	0	2 dose	0	13~17
1108	M	13	19	2 dose	no-household	253	0	2 dose	0	13~17
1109	M	7	6	2 dose	no-household	248	0	3 dose	0	0~12
1110	M	13	23	2 dose	no-household	265	0	2 dose	0	13~17
1111	M	13	26	2 dose	household	253	0	0 dose	0	13~17
1112	F	7	6	2 dose	no-household	225	0	3 dose	0	0~12
1113	M	7	15	2 dose	no-household	257	0	3 dose	0	0~12
1114	M	13	23	2 dose	no-household	359	0	3 dose	0	13~17
1115	F	13	23	2 dose	no-household	279	0	3 dose	0	13~17
1116	F	8	11	2 dose	no-household	238	0	2 dose	0	0~12
1117	M	8	15	2 dose	no-household	258	0	2 dose	0	0~12
1118	M	8	13	2 dose	no-household	241	0	3 dose	0	0~12
1119	F	14	23	2 dose	no-household	360	0	3 dose	0	13~17
1120	M	14	13	2 dose	no-household	349	0	3 dose	0	13~17
1121	F	16	8	2 dose	no-household	342	0	2 dose	0	13~17
1122	F	8	19	2 dose	no-household	262	0	2 dose	0	0~12
1123	F	8	6	2 dose	no-household	249	0	3 dose	0	0~12
1124	M	15	7	2 dose	no-household	341	0	3 dose	0	13~17
1125	M	8	9	2 dose	no-household	251	0	3 dose	0	0~12
1126	F	8	7	2 dose	no-household	241	0	3 dose	0	0~12
1127	F	8	9	2 dose	no-household	243	0	3 dose	0	0~12
1128	F	8	7	2 dose	no-household	251	0	3 dose	0	0~12
1129	M	8	7	2 dose	no-household	230	0	3 dose	0	0~12
1130	M	7	15	2 dose	no-household	257	0	2 dose	0	0~12
1131	M	8	8	2 dose	no-household	227	0	3 dose	0	0~12
1132	M	7	6	2 dose	no-household	225	0	2 dose	0	0~12
1133	M	8	15	2 dose	no-household	258	0	2 dose	0	0~12
1134	M	14	26	2 dose	household	362	0	0 dose	0	13~17
1135	M	16	7	2 dose	no-household	343	0	3 dose	0	13~17
1136	F	8	19	2 dose	no-household	253	0	2 dose	0	0~12
1137	F	7	5	2 dose	no-household	239	0	3 dose	0	0~12
1138	F	7	15	2 dose	no-household	208	0	2 dose	0	0~12
1139	F	8	7	2 dose	no-household	250	0	3 dose	0	0~12
1140	M	15	23	2 dose	no-household	359	0	3 dose	0	13~17
1141	M	14	11	2 dose	no-household	345	0	2 dose	0	13~17
1142	F	8	15	2 dose	no-household	258	0	2 dose	0	0~12
1143	F	17	10	2 dose	no-household	346	0	3 dose	0	13~17
1144	F	6	20	2 dose	no-household	262	0	0 dose	0	0~12
1145	M	6	7	2 dose	no-household	240	0	3 dose	0	0~12
1146	M	8	6	2 dose	no-household	249	0	3 dose	0	0~12
1147	F	17	8	2 dose	no-household	343	0	2 dose	0	13~17
1148	M	12	7	2 dose	no-household	251	0	3 dose	0	0~12
1149	F	8	15	2 dose	no-household	249	0	3 dose	0	0~12
1150	M	9	7	2 dose	no-household	250	0	3 dose	0	0~12
1151	F	12	15	2 dose	no-household	258	0	3 dose	0	0~12
1152	M	6	8	2 dose	no-household	241	0	3 dose	0	0~12
1153	F	8	13	2 dose	no-household	256	0	3 dose	0	0~12
1154	F	8	23	2 dose	no-household	266	0	3 dose	0	0~12
1155	F	13	6	2 dose	no-household	249	0	3 dose	0	13~17
1156	M	15	8	2 dose	no-household	344	0	2 dose	0	13~17
1157	F	6	8	2 dose	no-household	227	0	2 dose	0	0~12
1158	F	12	8	2 dose	no-household	252	0	3 dose	0	0~12
1159	M	6	15	2 dose	no-household	257	0	2 dose	0	0~12
1160	M	17	23	2 dose	no-household	342	0	3 dose	0	13~17
1161	M	6	10	2 dose	no-household	243	0	3 dose	0	0~12
1162	M	5	8	2 dose	no-household	149	0	3 dose	0	0~12
1163	F	6	26	2 dose	no-household	71	0	0 dose	0	0~12
1164	F	6	10	2 dose	no-household	251	0	3 dose	0	0~12
1165	M	5	19	2 dose	no-household	231	0	2 dose	0	0~12
1166	F	16	8	2 dose	no-household	343	0	3 dose	0	13~17
1167	M	14	12	2 dose	no-household	346	0	3 dose	0	13~17
1168	M	9	7	2 dose	no-household	251	0	3 dose	0	0~12
1169	M	15	7	2 dose	no-household	344	0	3 dose	0	13~17
1170	M	15	7	2 dose	no-household	344	0	3 dose	0	13~17
1171	F	4	11	2 dose	no-household	90	0	2 dose	0	0~12
1172	M	6	7	2 dose	no-household	135	0	3 dose	0	0~12
1173	F	4	11	2 dose	no-household	247	0	3 dose	0	0~12
1174	M	13	10	2 dose	no-household	254	0	3 dose	0	13~17
1175	F	12	7	2 dose	no-household	250	0	3 dose	0	0~12
1176	F	7	7	2 dose	no-household	249	0	1 dose	0	0~12
1177	M	6	6	2 dose	no-household	223	0	2 dose	0	0~12
1178	M	15	11	2 dose	no-household	346	0	2 dose	0	13~17
1179	M	17	19	2 dose	no-household	353	0	2 dose	0	13~17
1180	M	12	19	2 dose	no-household	253	0	2 dose	0	0~12
1181	M	8	14	2 dose	no-household	244	0	0 dose	0	0~12
1182	F	7	6	2 dose	no-household	239	0	1 dose	0	0~12
1183	F	17	8	2 dose	no-household	354	0	2 dose	0	13~17
1184	M	13	7	2 dose	no-household	250	0	3 dose	0	13~17
1185	M	4	15	2 dose	no-household	61	0	2 dose	0	0~12
1186	M	5	10	2 dose	no-household	229	0	3 dose	0	0~12
1187	F	5	13	2 dose	no-household	255	0	3 dose	0	0~12
1188	M	9	10	2 dose	no-household	237	0	3 dose	0	0~12
1189	M	7	7	2 dose	no-household	202	0	3 dose	0	0~12
1190	M	11	13	2 dose	no-household	256	0	3 dose	0	0~12
1191	F	10	13	2 dose	no-household	257	0	3 dose	0	0~12
1192	F	6	13	2 dose	no-household	255	0	3 dose	0	0~12
1193	M	15	11	2 dose	no-household	345	0	3 dose	0	13~17
1194	M	10	7	2 dose	no-household	249	0	3 dose	0	0~12
1195	M	7	15	2 dose	no-household	248	0	3 dose	0	0~12
1196	F	6	4	2 dose	no-household	246	0	2 dose	0	0~12
1197	F	13	7	2 dose	no-household	342	0	3 dose	0	13~17
1198	M	8	14	2 dose	no-household	248	0	0 dose	0	0~12
1199	M	12	11	2 dose	no-household	245	0	2 dose	0	0~12
1200	M	5	16	2 dose	no-household	257	0	0 dose	0	0~12
1201	F	8	16	2 dose	no-household	259	0	3 dose	0	0~12
1202	M	5	11	2 dose	no-household	230	0	3 dose	0	0~12
1203	M	7	11	2 dose	no-household	252	0	2 dose	0	0~12
1204	M	15	11	2 dose	no-household	347	0	2 dose	0	13~17
1205	F	17	7	2 dose	no-household	343	0	3 dose	0	13~17
1206	M	15	6	2 dose	no-household	342	0	3 dose	0	13~17
1207	M	3	15	2 dose	no-household	90	0	2 dose	0	0~12
1208	F	7	11	2 dose	no-household	238	0	3 dose	0	0~12
1209	M	12	5	2 dose	no-household	239	0	3 dose	0	0~12
1210	M	5	6	2 dose	no-household	225	0	2 dose	0	0~12
1211	M	8	11	2 dose	no-household	245	0	2 dose	0	0~12
1212	M	12	11	2 dose	no-household	245	0	2 dose	0	0~12
1213	M	16	19	2 dose	no-household	355	0	2 dose	0	13~17
1214	M	15	10	2 dose	no-household	346	0	3 dose	0	13~17
1215	F	8	13	2 dose	no-household	247	0	3 dose	0	0~12
1216	M	10	8	2 dose	no-household	242	0	2 dose	0	0~12
1217	F	6	7	2 dose	no-household	249	0	3 dose	0	0~12
1218	F	9	7	2 dose	no-household	251	0	3 dose	0	0~12
1219	M	5	7	2 dose	no-household	135	0	3 dose	0	0~12
1220	F	16	20	2 dose	no-household	354	0	0 dose	0	13~17
1221	M	9	11	2 dose	no-household	255	0	3 dose	0	0~12
1222	M	6	12	2 dose	no-household	210	0	3 dose	0	0~12
1223	M	14	13	2 dose	no-household	348	0	3 dose	0	13~17
1224	M	17	7	2 dose	no-household	333	0	3 dose	0	13~17
1225	M	16	20	2 dose	no-household	356	0	3 dose	0	13~17
1226	M	15	21	2 dose	no-household	344	0	0 dose	0	13~17
1227	M	11	23	2 dose	no-household	257	0	2 dose	0	0~12
1228	M	6	11	2 dose	no-household	253	0	2 dose	0	0~12
1229	F	6	13	2 dose	no-household	82	0	3 dose	0	0~12
1230	M	8	23	2 dose	no-household	257	0	2 dose	0	0~12
1231	M	13	15	2 dose	no-household	257	0	2 dose	0	13~17
1232	M	6	18	2 dose	no-household	259	0	3 dose	0	0~12
1233	M	13	15	2 dose	no-household	292	0	3 dose	0	13~17
1234	F	12	10	2 dose	no-household	252	0	0 dose	0	0~12
1235	M	6	6	2 dose	no-household	239	0	2 dose	0	0~12
1236	M	4	10	2 dose	no-household	178	0	0 dose	0	0~12
1237	F	17	9	2 dose	no-household	111	0	3 dose	0	13~17
1238	F	8	17	2 dose	no-household	261	0	0 dose	0	0~12
1239	F	8	17	2 dose	no-household	261	0	0 dose	0	0~12
1240	M	16	20	2 dose	no-household	354	0	0 dose	0	13~17
1241	F	6	6	2 dose	no-household	239	0	3 dose	0	0~12
1242	F	5	13	2 dose	no-household	228	0	3 dose	0	0~12
1243	M	15	22	2 dose	no-household	357	0	0 dose	0	13~17
1244	F	13	9	2 dose	no-household	250	0	3 dose	0	13~17
1245	M	11	7	2 dose	no-household	250	0	3 dose	0	0~12
1246	F	9	7	2 dose	no-household	250	0	3 dose	0	0~12
1247	M	8	19	2 dose	no-household	262	0	2 dose	0	0~12
1248	M	8	10	2 dose	no-household	244	0	3 dose	0	0~12
1249	M	5	10	2 dose	no-household	252	0	3 dose	0	0~12
1250	M	12	19	2 dose	no-household	262	0	2 dose	0	0~12
1251	F	13	19	2 dose	no-household	338	0	2 dose	0	13~17
1252	F	13	10	2 dose	no-household	253	0	3 dose	0	13~17
1253	M	12	6	2 dose	no-household	249	0	3 dose	0	0~12
1254	F	16	9	2 dose	no-household	345	0	3 dose	0	13~17
1255	F	12	9	2 dose	no-household	255	0	3 dose	0	0~12
1256	M	17	8	2 dose	no-household	103	0	3 dose	0	13~17
1257	M	6	8	2 dose	no-household	249	0	3 dose	0	0~12
1258	M	17	26	2 dose	no-household	372	0	0 dose	0	13~17
1259	M	16	7	2 dose	no-household	342	0	3 dose	0	13~17
1260	M	10	14	2 dose	no-household	259	0	3 dose	0	0~12
1261	F	7	14	2 dose	no-household	253	0	3 dose	0	0~12
1262	F	17	6	2 dose	no-household	342	0	3 dose	0	13~17
1263	M	4	8	2 dose	no-household	250	0	3 dose	0	0~12
1264	M	17	19	2 dose	no-household	365	0	2 dose	0	13~17
1265	F	10	9	2 dose	no-household	251	0	3 dose	0	0~12
1266	M	11	9	2 dose	no-household	249	0	2 dose	0	0~12
1267	M	17	6	2 dose	no-household	352	0	3 dose	0	13~17
1268	M	6	5	2 dose	no-household	245	0	2 dose	0	0~12
1269	M	6	7	2 dose	no-household	247	0	3 dose	0	0~12
1270	F	14	24	2 dose	no-household	351	0	2 dose	0	13~17
1271	F	10	10	2 dose	no-household	253	0	3 dose	0	0~12
1272	M	14	32	2 dose	no-household	370	0	0 dose	0	13~17
1273	F	16	8	2 dose	no-household	288	0	3 dose	0	13~17
1274	M	17	11	2 dose	no-household	346	0	3 dose	0	13~17
1275	M	7	5	2 dose	no-household	247	0	2 dose	0	0~12
1276	M	8	25	2 dose	household	217	0	2 dose	0	0~12
1277	F	10	19	2 dose	no-household	262	0	3 dose	0	0~12
1278	F	14	9	2 dose	no-household	345	0	3 dose	0	13~17
1279	M	7	11	2 dose	no-household	250	0	3 dose	0	0~12
1280	F	16	7	2 dose	no-household	353	0	2 dose	0	13~17
1281	M	13	11	2 dose	no-household	347	0	3 dose	0	13~17
1282	F	15	7	2 dose	no-household	342	0	3 dose	0	13~17
1283	M	9	1	2 dose	no-household	245	0	3 dose	0	0~12
1284	F	8	31	2 dose	no-household	261	0	3 dose	0	0~12
1285	M	14	7	2 dose	no-household	342	0	3 dose	0	13~17
1286	F	14	19	2 dose	no-household	354	0	3 dose	0	13~17
1287	F	13	8	2 dose	no-household	235	0	3 dose	0	13~17
1288	M	6	32	2 dose	no-household	262	0	3 dose	0	0~12
1289	F	12	24	2 dose	no-household	254	0	2 dose	0	0~12
1290	M	10	24	2 dose	no-household	266	0	2 dose	0	0~12
1291	F	17	11	2 dose	no-household	294	0	3 dose	0	13~17
1292	M	16	32	2 dose	no-household	368	0	3 dose	0	13~17
1293	F	11	27	2 dose	household	269	0	3 dose	0	0~12
1294	F	4	11	2 dose	no-household	230	0	2 dose	0	0~12
1295	M	17	6	2 dose	no-household	342	0	3 dose	0	13~17
1296	F	6	9	2 dose	no-household	111	0	3 dose	0	0~12
1297	F	6	6	2 dose	no-household	246	0	2 dose	0	0~12
1298	F	17	11	2 dose	no-household	347	0	2 dose	0	13~17
1299	F	5	10	2 dose	no-household	233	0	3 dose	0	0~12
1300	M	13	8	2 dose	no-household	252	0	2 dose	0	13~17
1301	F	12	10	2 dose	no-household	255	0	3 dose	0	0~12
1302	F	11	10	2 dose	no-household	251	0	2 dose	0	0~12
1303	F	4	11	2 dose	no-household	234	0	3 dose	0	0~12
1304	M	12	10	2 dose	household	252	0	3 dose	0	0~12
1305	F	4	8	2 dose	no-household	88	0	3 dose	0	0~12
1306	F	8	24	2 dose	household	254	0	2 dose	0	0~12
1307	M	6	24	2 dose	household	264	0	2 dose	0	0~12
1308	F	13	13	2 dose	no-household	348	0	3 dose	0	13~17
1309	F	5	7	2 dose	no-household	211	0	2 dose	0	0~12
1310	M	14	11	2 dose	no-household	299	0	3 dose	0	13~17
1311	M	13	24	2 dose	no-household	312	0	2 dose	0	13~17
1312	M	16	12	2 dose	no-household	347	0	3 dose	0	13~17
1313	M	10	11	2 dose	no-household	241	0	3 dose	0	0~12
1314	F	17	7	2 dose	no-household	354	0	3 dose	0	13~17
1315	M	17	8	2 dose	no-household	255	0	2 dose	0	13~17
1316	F	11	7	2 dose	no-household	250	0	3 dose	0	0~12
1317	F	11	7	2 dose	no-household	250	0	3 dose	0	0~12
1318	M	5	8	2 dose	no-household	247	0	3 dose	0	0~12
1319	F	6	24	2 dose	no-household	231	0	2 dose	0	0~12
1320	F	16	25	2 dose	no-household	360	0	3 dose	0	13~17
1321	F	15	25	2 dose	no-household	361	0	2 dose	0	13~17
1322	F	14	6	2 dose	no-household	341	0	3 dose	0	13~17
1323	F	16	12	2 dose	no-household	348	0	3 dose	0	13~17
1324	F	7	10	2 dose	no-household	250	0	3 dose	0	0~12
1325	F	5	16	2 dose	no-household	251	0	3 dose	0	0~12
1326	F	15	6	2 dose	no-household	341	0	3 dose	0	13~17
1327	M	9	12	2 dose	no-household	254	0	3 dose	0	0~12
1328	M	7	12	2 dose	no-household	252	0	3 dose	0	0~12
1329	M	9	7	2 dose	no-household	249	0	3 dose	0	0~12
1330	F	4	25	2 dose	no-household	248	0	3 dose	0	0~12
1331	F	5	8	2 dose	household	247	0	3 dose	0	0~12
1332	M	16	8	2 dose	household	343	0	3 dose	0	13~17
1333	F	7	18	2 dose	no-household	237	0	3 dose	0	0~12
1334	M	9	24	2 dose	no-household	254	0	2 dose	0	0~12
1335	F	17	5	2 dose	no-household	352	0	3 dose	0	13~17
1336	M	17	10	2 dose	no-household	345	0	3 dose	0	13~17
1337	M	16	6	2 dose	no-household	341	0	3 dose	0	13~17
1338	M	9	24	2 dose	no-household	266	0	2 dose	0	0~12
1339	M	4	24	2 dose	no-household	105	0	2 dose	0	0~12
1340	M	16	24	2 dose	no-household	360	0	3 dose	0	13~17
1341	F	13	7	2 dose	no-household	292	0	3 dose	0	13~17
1342	M	7	6	2 dose	no-household	167	0	2 dose	0	0~12
1343	M	7	6	2 dose	no-household	249	0	3 dose	0	0~12
1344	M	16	12	2 dose	no-household	347	0	3 dose	0	13~17
1345	M	17	24	2 dose	no-household	360	0	2 dose	0	13~17
1346	M	5	7	2 dose	no-household	242	0	3 dose	0	0~12
1347	M	6	9	2 dose	no-household	250	0	2 dose	0	0~12
1348	M	14	6	2 dose	no-household	341	0	3 dose	0	13~17
1349	F	10	5	2 dose	no-household	247	0	3 dose	0	0~12
1350	M	6	13	2 dose	no-household	243	0	3 dose	0	0~12
1351	M	6	7	2 dose	no-household	248	0	3 dose	0	0~12
1352	M	8	32	2 dose	no-household	276	0	3 dose	0	0~12
1353	F	9	13	2 dose	no-household	248	0	3 dose	0	0~12
1354	M	14	6	2 dose	no-household	341	0	3 dose	0	13~17
1355	F	9	9	2 dose	no-household	250	0	3 dose	0	0~12
1356	M	6	24	2 dose	no-household	257	0	2 dose	0	0~12
1357	F	10	24	2 dose	no-household	268	0	2 dose	0	0~12
1358	F	14	9	2 dose	no-household	345	0	3 dose	0	13~17
1359	M	16	12	2 dose	no-household	348	0	3 dose	0	13~17
1360	F	17	13	2 dose	household	349	0	3 dose	0	13~17
1361	M	5	13	2 dose	no-household	255	0	3 dose	0	0~12
1362	F	14	11	2 dose	no-household	347	0	2 dose	0	13~17
1363	F	16	32	2 dose	no-household	367	0	3 dose	0	13~17
1364	M	11	27	2 dose	no-household	268	0	0 dose	0	0~12
1365	M	4	11	2 dose	no-household	20	0	3 dose	0	0~12
1366	M	4	5	2 dose	no-household	53	0	3 dose	0	0~12
1367	M	3	7	2 dose	no-household	16	0	3 dose	0	0~12
1368	M	5	13	2 dose	no-household	110	0	3 dose	0	0~12
1369	M	17	32	2 dose	no-household	368	0	3 dose	0	13~17
1370	F	16	10	2 dose	no-household	356	0	3 dose	0	13~17
1371	M	8	24	2 dose	household	254	0	2 dose	0	0~12
1372	F	8	4	2 dose	no-household	247	0	2 dose	0	0~12
1373	F	8	4	2 dose	no-household	247	0	2 dose	0	0~12
1374	F	15	8	2 dose	no-household	343	0	3 dose	0	13~17
1375	M	16	10	2 dose	no-household	346	0	2 dose	0	13~17
1376	F	16	10	2 dose	no-household	346	0	3 dose	0	13~17
1377	M	16	11	2 dose	no-household	342	0	2 dose	0	13~17
1378	M	8	32	2 dose	no-household	262	0	3 dose	0	0~12
1379	M	8	22	2 dose	no-household	266	0	3 dose	0	0~12
1380	M	8	6	2 dose	no-household	229	0	2 dose	0	0~12
1381	M	8	6	2 dose	no-household	242	0	3 dose	0	0~12
1382	M	12	9	2 dose	no-household	243	0	3 dose	0	0~12
1383	M	11	7	2 dose	no-household	251	0	3 dose	0	0~12
1384	M	11	7	2 dose	no-household	250	0	3 dose	0	0~12
1385	F	11	12	2 dose	no-household	256	0	3 dose	0	0~12
1386	F	11	10	2 dose	no-household	252	0	3 dose	0	0~12
1387	M	11	12	2 dose	no-household	256	0	3 dose	0	0~12
1388	F	12	7	2 dose	no-household	249	0	3 dose	0	0~12
1389	F	12	11	2 dose	no-household	254	0	3 dose	0	0~12
1390	F	9	31	2 dose	no-household	275	0	0 dose	0	0~12
1391	F	9	32	2 dose	no-household	276	0	0 dose	0	0~12
1392	F	9	27	2 dose	no-household	271	0	3 dose	0	0~12
1393	F	10	9	2 dose	no-household	250	0	3 dose	0	0~12
1394	F	10	11	2 dose	no-household	254	0	3 dose	0	0~12
1395	M	9	10	2 dose	no-household	232	0	2 dose	0	0~12
1396	F	14	7	2 dose	no-household	342	0	3 dose	0	13~17
1397	M	14	9	2 dose	no-household	345	0	2 dose	0	13~17
1398	M	8	9	2 dose	no-household	251	0	3 dose	0	0~12
1399	F	14	12	2 dose	no-household	348	0	3 dose	0	13~17
1400	M	14	13	2 dose	no-household	349	0	3 dose	0	13~17
1401	M	13	13	2 dose	no-household	349	0	3 dose	0	13~17
1402	M	13	32	2 dose	no-household	368	0	0 dose	0	13~17
1403	F	13	11	2 dose	no-household	346	0	3 dose	0	13~17
1404	M	13	9	2 dose	no-household	251	0	3 dose	0	13~17
1405	F	13	7	2 dose	no-household	248	0	3 dose	0	13~17
1406	M	14	21	2 dose	no-household	356	0	3 dose	0	13~17
1407	M	5	7	2 dose	no-household	240	0	3 dose	0	0~12
1408	F	5	10	2 dose	no-household	230	0	3 dose	0	0~12
1409	F	7	10	2 dose	no-household	254	0	3 dose	0	0~12
1410	F	7	9	2 dose	no-household	252	0	3 dose	0	0~12
1411	F	6	9	2 dose	no-household	232	0	3 dose	0	0~12
1412	F	6	33	2 dose	household	204	0	3 dose	0	0~12
1413	M	6	31	2 dose	no-household	259	0	3 dose	0	0~12
1414	F	6	32	2 dose	no-household	272	0	0 dose	0	0~12
1415	F	6	6	2 dose	no-household	113	0	2 dose	0	0~12
1416	F	7	7	2 dose	no-household	251	0	3 dose	0	0~12
1417	F	7	7	2 dose	no-household	251	0	3 dose	0	0~12
1418	F	17	10	2 dose	household	345	0	2 dose	0	13~17
1419	M	5	10	2 dose	no-household	240	0	2 dose	0	0~12
1420	M	10	25	2 dose	no-household	267	0	3 dose	0	0~12
1421	F	9	25	2 dose	no-household	267	0	3 dose	0	0~12
1422	M	10	12	2 dose	no-household	253	0	3 dose	0	0~12
1423	M	8	18	2 dose	no-household	252	0	3 dose	0	0~12
1424	M	7	14	2 dose	household	242	0	3 dose	0	0~12
1425	M	17	32	2 dose	no-household	371	0	3 dose	0	13~17
1426	F	6	9	2 dose	household	236	0	3 dose	0	0~12
1427	F	8	13	2 dose	no-household	256	0	3 dose	0	0~12
1428	M	14	24	2 dose	no-household	360	0	2 dose	0	13~17
1429	F	15	8	2 dose	no-household	345	0	3 dose	0	13~17
1430	M	15	8	2 dose	no-household	344	0	3 dose	0	13~17
1431	F	8	11	2 dose	no-household	255	0	3 dose	0	0~12
1432	M	5	5	2 dose	no-household	218	0	2 dose	0	0~12
1433	F	14	18	2 dose	no-household	354	0	3 dose	0	13~17
1434	F	10	24	2 dose	no-household	268	0	2 dose	0	0~12
1435	F	13	10	2 dose	no-household	345	0	3 dose	0	13~17
1436	M	16	6	2 dose	no-household	352	0	3 dose	0	13~17
1437	M	13	9	2 dose	no-household	343	0	3 dose	0	13~17
1438	F	15	13	2 dose	household	349	0	3 dose	0	13~17
1439	F	13	8	2 dose	no-household	344	0	2 dose	0	13~17
1440	M	8	31	2 dose	no-household	272	0	0 dose	0	0~12
1441	M	4	31	2 dose	no-household	255	0	0 dose	0	0~12
1442	M	16	6	2 dose	no-household	342	0	3 dose	0	13~17
1443	M	11	31	2 dose	no-household	274	0	3 dose	0	0~12
1444	M	5	7	2 dose	no-household	247	0	3 dose	0	0~12
1445	M	14	8	2 dose	no-household	295	0	3 dose	0	13~17
1446	M	10	31	2 dose	no-household	255	0	0 dose	0	0~12
1447	M	16	7	2 dose	no-household	342	0	3 dose	0	13~17
1448	M	7	4	2 dose	no-household	223	0	2 dose	0	0~12
1449	M	6	24	2 dose	no-household	264	0	2 dose	0	0~12
1450	M	13	8	2 dose	no-household	253	0	3 dose	0	13~17
1451	M	9	6	2 dose	no-household	250	0	3 dose	0	0~12
1452	M	13	6	2 dose	no-household	342	0	3 dose	0	13~17
1453	F	10	5	2 dose	no-household	235	0	3 dose	0	0~12
1454	F	11	32	2 dose	no-household	275	0	3 dose	0	0~12
1455	F	12	8	2 dose	no-household	250	0	3 dose	0	0~12
1456	M	7	6	2 dose	no-household	236	0	2 dose	0	0~12
1457	M	16	8	2 dose	no-household	343	0	3 dose	0	13~17
1458	F	16	8	2 dose	no-household	343	0	3 dose	0	13~17
1459	F	14	24	2 dose	no-household	359	0	2 dose	0	13~17
1460	M	9	14	2 dose	no-household	256	0	3 dose	0	0~12
1461	M	14	22	2 dose	no-household	357	0	3 dose	0	13~17
1462	M	8	24	2 dose	no-household	266	0	2 dose	0	0~12
1463	M	15	20	2 dose	no-household	356	0	3 dose	0	13~17
1464	F	17	12	2 dose	household	348	0	3 dose	0	13~17
1465	M	10	21	2 dose	household	263	0	3 dose	0	0~12
1466	F	12	21	2 dose	household	264	0	3 dose	0	0~12
1467	M	15	18	2 dose	no-household	353	0	3 dose	0	13~17
1468	M	5	15	2 dose	no-household	235	0	3 dose	0	0~12
1469	M	12	15	2 dose	no-household	249	0	3 dose	0	0~12
1470	F	15	8	2 dose	no-household	344	0	3 dose	0	13~17
1471	M	15	18	2 dose	no-household	301	0	3 dose	0	13~17
1472	F	14	22	2 dose	no-household	357	0	2 dose	0	13~17
1473	M	12	17	2 dose	no-household	258	0	2 dose	0	0~12
1474	F	11	19	2 dose	no-household	262	0	3 dose	0	0~12
1475	F	12	19	2 dose	no-household	261	0	3 dose	0	0~12
1476	F	12	11	2 dose	no-household	254	0	3 dose	0	0~12
1477	M	15	11	2 dose	no-household	346	0	3 dose	0	13~17
1478	F	12	7	2 dose	no-household	250	0	3 dose	0	0~12
1479	M	15	7	2 dose	no-household	342	0	3 dose	0	13~17
1480	F	6	20	2 dose	no-household	254	0	3 dose	0	0~12
1481	F	11	7	2 dose	no-household	250	0	3 dose	0	0~12
1482	M	16	22	2 dose	no-household	368	0	2 dose	0	13~17
1483	F	10	22	2 dose	no-household	264	0	2 dose	0	0~12
1484	M	13	22	2 dose	no-household	357	0	2 dose	0	13~17
1485	M	14	22	2 dose	no-household	357	0	2 dose	0	13~17
1486	F	16	22	2 dose	no-household	358	0	2 dose	0	13~17
1487	F	5	16	2 dose	no-household	257	0	0 dose	0	0~12
1488	F	11	14	2 dose	no-household	257	0	3 dose	0	0~12
1489	M	15	10	2 dose	no-household	346	0	3 dose	0	13~17
1490	M	12	18	2 dose	no-household	261	0	3 dose	0	0~12
1491	M	12	20	2 dose	no-household	263	0	3 dose	0	0~12
1492	M	9	13	2 dose	no-household	256	0	2 dose	0	0~12
1493	M	10	21	2 dose	no-household	264	0	3 dose	0	0~12
1494	M	9	18	2 dose	no-household	261	0	3 dose	0	0~12
1495	F	10	18	2 dose	no-household	261	0	3 dose	0	0~12
1496	M	8	18	2 dose	household	261	0	3 dose	0	0~12
1497	F	17	13	2 dose	no-household	349	0	3 dose	0	13~17
1498	M	11	22	2 dose	no-household	263	0	2 dose	0	0~12
1499	M	14	18	2 dose	no-household	353	0	3 dose	0	13~17
1500	F	16	18	2 dose	no-household	354	0	3 dose	0	13~17
1501	M	16	18	2 dose	no-household	354	0	3 dose	0	13~17
1502	M	4	9	2 dose	no-household	83	0	2 dose	0	0~12
1503	M	14	18	2 dose	no-household	354	0	3 dose	0	13~17
1504	M	14	22	2 dose	no-household	357	0	2 dose	0	13~17
1505	M	13	22	2 dose	no-household	357	0	2 dose	0	13~17
1506	M	6	19	2 dose	no-household	239	0	2 dose	0	0~12
1507	M	8	18	2 dose	no-household	261	0	3 dose	0	0~12
1508	M	6	10	2 dose	no-household	251	0	3 dose	0	0~12
1509	F	12	19	2 dose	no-household	262	0	2 dose	0	0~12
1510	M	9	10	2 dose	no-household	253	0	3 dose	0	0~12
1511	M	14	22	2 dose	no-household	357	0	2 dose	0	13~17
1512	M	15	18	2 dose	no-household	354	0	3 dose	0	13~17
1513	M	12	14	2 dose	no-household	236	0	3 dose	0	0~12
1514	M	16	12	2 dose	household	348	0	3 dose	0	13~17
1515	M	14	6	2 dose	no-household	342	0	3 dose	0	13~17
1516	F	13	7	2 dose	no-household	250	0	3 dose	0	13~17
1517	M	11	18	2 dose	no-household	261	0	3 dose	0	0~12
1518	M	16	10	2 dose	no-household	346	0	3 dose	0	13~17
1519	M	13	21	2 dose	household	348	0	3 dose	0	13~17
1520	F	5	20	2 dose	no-household	214	0	2 dose	0	0~12
1521	F	8	20	2 dose	no-household	245	0	2 dose	0	0~12
1522	F	6	21	2 dose	household	262	0	3 dose	0	0~12
1523	F	8	18	2 dose	no-household	240	0	3 dose	0	0~12
1524	M	15	21	2 dose	household	357	0	3 dose	0	13~17
1525	F	12	12	2 dose	no-household	255	0	3 dose	0	0~12
1526	F	11	22	2 dose	no-household	264	0	2 dose	0	0~12
1527	M	10	22	2 dose	no-household	241	0	2 dose	0	0~12
1528	M	5	20	2 dose	no-household	261	0	3 dose	0	0~12
1529	M	17	14	2 dose	no-household	350	0	3 dose	0	13~17
1530	M	6	10	2 dose	no-household	227	0	3 dose	0	0~12
1531	M	12	9	2 dose	no-household	251	0	3 dose	0	0~12
1532	M	9	9	2 dose	no-household	253	0	3 dose	0	0~12
1533	M	13	8	2 dose	no-household	251	0	3 dose	0	13~17
1534	M	11	10	2 dose	no-household	253	0	2 dose	0	0~12
1535	M	6	12	2 dose	no-household	232	0	3 dose	0	0~12
1536	M	11	14	2 dose	no-household	256	0	3 dose	0	0~12
1537	F	11	7	2 dose	no-household	249	0	3 dose	0	0~12
1538	F	6	16	2 dose	no-household	235	0	2 dose	0	0~12
1539	M	17	22	2 dose	no-household	368	0	2 dose	0	13~17
1540	F	16	18	2 dose	no-household	354	0	3 dose	0	13~17
1541	M	6	22	2 dose	no-household	264	0	2 dose	0	0~12
1542	F	9	22	2 dose	no-household	265	0	2 dose	0	0~12
1543	M	14	16	2 dose	no-household	351	0	3 dose	0	13~17
1544	M	8	18	2 dose	no-household	260	0	3 dose	0	0~12
1545	M	16	22	2 dose	no-household	240	0	2 dose	0	13~17
1546	F	10	5	2 dose	no-household	248	0	3 dose	0	0~12
1547	M	9	17	2 dose	no-household	261	0	3 dose	0	0~12
1548	F	13	25	2 dose	no-household	268	0	3 dose	0	13~17
1549	M	12	27	2 dose	no-household	269	0	3 dose	0	0~12
1550	M	17	20	2 dose	no-household	330	0	3 dose	0	13~17
1551	M	13	18	2 dose	no-household	260	0	3 dose	0	13~17
1552	F	6	13	2 dose	no-household	233	0	3 dose	0	0~12
1553	M	7	11	2 dose	no-household	245	0	3 dose	0	0~12
1554	M	6	15	2 dose	no-household	177	0	3 dose	0	0~12
1555	M	9	19	2 dose	no-household	262	0	2 dose	0	0~12
1556	M	11	17	2 dose	household	229	0	2 dose	0	0~12
1557	M	5	22	2 dose	no-household	102	0	2 dose	0	0~12
1558	F	15	18	2 dose	no-household	339	0	3 dose	0	13~17
1559	F	7	18	2 dose	no-household	190	0	3 dose	0	0~12
1560	F	13	8	2 dose	no-household	291	0	3 dose	0	13~17
1561	F	13	18	2 dose	no-household	353	0	3 dose	0	13~17
1562	F	11	18	2 dose	no-household	261	0	3 dose	0	0~12
1563	M	10	13	2 dose	no-household	255	0	2 dose	0	0~12
1564	F	4	9	2 dose	no-household	250	0	3 dose	0	0~12
1565	F	6	9	2 dose	no-household	133	0	3 dose	0	0~12
1566	M	15	14	2 dose	no-household	350	0	0 dose	0	13~17
1567	M	5	17	2 dose	no-household	259	0	2 dose	0	0~12
1568	F	11	15	2 dose	no-household	257	0	3 dose	0	0~12
1569	F	7	14	2 dose	no-household	250	0	0 dose	0	0~12
1570	F	16	10	2 dose	no-household	346	0	3 dose	0	13~17
1571	F	5	18	2 dose	no-household	261	0	3 dose	0	0~12
1572	F	17	21	2 dose	no-household	356	0	3 dose	0	13~17
1573	M	13	6	2 dose	no-household	249	0	3 dose	0	13~17
1574	F	11	18	2 dose	no-household	261	0	3 dose	0	0~12
1575	M	4	18	2 dose	no-household	206	0	3 dose	0	0~12
1576	F	12	7	2 dose	household	248	0	3 dose	0	0~12
1577	M	6	18	2 dose	no-household	190	0	3 dose	0	0~12
1578	M	12	19	2 dose	no-household	262	0	3 dose	0	0~12
1579	M	6	15	2 dose	no-household	249	0	2 dose	0	0~12
1580	F	15	14	2 dose	no-household	350	0	0 dose	0	13~17
1581	F	14	18	2 dose	no-household	353	0	3 dose	0	13~17
1582	F	9	12	2 dose	household	255	0	3 dose	0	0~12
1583	F	15	8	2 dose	no-household	266	0	3 dose	0	13~17
1584	F	15	12	2 dose	no-household	347	0	3 dose	0	13~17
1585	F	17	8	2 dose	no-household	344	0	3 dose	0	13~17
1586	M	14	12	2 dose	household	347	0	3 dose	0	13~17
1587	F	17	20	2 dose	no-household	359	0	2 dose	0	13~17
1588	F	11	14	2 dose	no-household	248	0	0 dose	0	0~12
1589	F	6	21	2 dose	no-household	257	0	1 dose	0	0~12
1590	F	8	18	2 dose	no-household	260	0	3 dose	0	0~12
1591	F	15	7	2 dose	no-household	343	0	2 dose	0	13~17
1592	F	16	9	2 dose	no-household	345	0	3 dose	0	13~17
1593	M	14	20	2 dose	no-household	355	0	2 dose	0	13~17
1594	M	12	9	2 dose	household	251	0	3 dose	0	0~12
1595	M	5	8	2 dose	no-household	249	0	3 dose	0	0~12
1596	F	10	8	2 dose	no-household	250	0	3 dose	0	0~12
1597	M	16	9	2 dose	no-household	345	0	3 dose	0	13~17
1598	M	4	22	2 dose	no-household	149	0	2 dose	0	0~12
1599	F	9	21	2 dose	no-household	264	0	3 dose	0	0~12
1600	M	15	18	2 dose	no-household	353	0	3 dose	0	13~17
1601	M	15	20	2 dose	no-household	356	0	3 dose	0	13~17
1602	M	12	19	2 dose	no-household	262	0	2 dose	0	0~12
1603	M	15	18	2 dose	no-household	353	0	3 dose	0	13~17
1604	M	5	16	2 dose	no-household	235	0	2 dose	0	0~12
1605	F	16	18	2 dose	no-household	354	0	3 dose	0	13~17
1606	M	11	8	2 dose	no-household	250	0	3 dose	0	0~12
1607	M	10	11	2 dose	no-household	253	0	2 dose	0	0~12
1608	F	15	13	2 dose	household	349	0	3 dose	0	13~17
1609	M	5	14	2 dose	no-household	255	0	0 dose	0	0~12
1610	M	12	15	2 dose	no-household	257	0	3 dose	0	0~12
1611	F	11	18	2 dose	no-household	260	0	3 dose	0	0~12
1612	M	15	18	2 dose	no-household	354	0	3 dose	0	13~17
1613	F	11	19	2 dose	no-household	261	0	2 dose	0	0~12
1614	M	16	22	2 dose	no-household	357	0	2 dose	0	13~17
1615	M	12	11	2 dose	no-household	253	0	3 dose	0	0~12
1616	M	9	23	2 dose	no-household	266	0	3 dose	0	0~12
1617	F	15	10	2 dose	no-household	345	0	3 dose	0	13~17
1618	F	5	13	2 dose	no-household	82	0	0 dose	0	0~12
1619	M	9	18	2 dose	no-household	259	0	3 dose	0	0~12
1620	M	6	9	2 dose	no-household	228	0	3 dose	0	0~12
1621	F	16	7	2 dose	no-household	343	0	3 dose	0	13~17
1622	F	13	12	2 dose	no-household	253	0	3 dose	0	13~17
1623	F	10	14	2 dose	no-household	256	0	0 dose	0	0~12
1624	F	7	14	2 dose	no-household	255	0	0 dose	0	0~12
1625	F	17	8	2 dose	no-household	354	0	3 dose	0	13~17
1626	F	8	23	2 dose	no-household	267	0	3 dose	0	0~12
1627	M	14	6	2 dose	no-household	342	0	3 dose	0	13~17
1628	F	12	6	2 dose	no-household	249	0	3 dose	0	0~12
1629	F	13	6	2 dose	no-household	255	0	2 dose	0	13~17
1630	F	12	23	2 dose	no-household	266	0	3 dose	0	0~12
1631	M	11	18	2 dose	no-household	260	0	3 dose	0	0~12
1632	F	9	23	2 dose	no-household	266	0	3 dose	0	0~12
1633	M	14	23	2 dose	no-household	358	0	3 dose	0	13~17
1634	M	14	23	2 dose	no-household	358	0	3 dose	0	13~17
1635	M	10	10	2 dose	no-household	232	0	3 dose	0	0~12
1636	M	8	15	2 dose	no-household	257	0	3 dose	0	0~12
1637	M	7	20	2 dose	no-household	262	0	3 dose	0	0~12
1638	M	16	9	2 dose	no-household	197	0	3 dose	0	13~17
1639	F	5	15	2 dose	no-household	173	0	3 dose	0	0~12
1640	F	14	7	2 dose	no-household	342	0	3 dose	0	13~17
1641	M	5	19	2 dose	no-household	260	0	3 dose	0	0~12
1642	M	15	14	2 dose	no-household	350	0	0 dose	0	13~17
1643	M	16	18	2 dose	no-household	353	0	3 dose	0	13~17
1644	M	12	6	2 dose	no-household	248	0	3 dose	0	0~12
1645	M	12	19	2 dose	no-household	261	0	3 dose	0	0~12
1646	M	15	7	2 dose	household	345	0	3 dose	0	13~17
1647	F	13	18	2 dose	no-household	261	0	3 dose	0	13~17
1648	F	6	12	2 dose	no-household	253	0	3 dose	0	0~12
1649	F	16	9	2 dose	no-household	345	0	2 dose	0	13~17
1650	M	14	7	2 dose	no-household	342	0	3 dose	0	13~17
1651	F	7	9	2 dose	no-household	252	0	2 dose	0	0~12
1652	M	4	18	2 dose	no-household	112	0	3 dose	0	0~12
1653	M	17	5	2 dose	no-household	295	0	3 dose	0	13~17
1654	F	6	13	2 dose	no-household	184	0	3 dose	0	0~12
1655	M	6	8	2 dose	no-household	244	0	3 dose	0	0~12
1656	M	16	15	2 dose	no-household	351	0	3 dose	0	13~17
1657	M	6	7	2 dose	no-household	246	0	3 dose	0	0~12
1658	F	16	20	2 dose	no-household	358	0	3 dose	0	13~17
1659	F	17	7	2 dose	no-household	328	0	3 dose	0	13~17
1660	F	17	8	2 dose	no-household	342	0	3 dose	0	13~17
1661	F	16	10	2 dose	no-household	337	0	3 dose	0	13~17
1662	M	9	8	2 dose	no-household	251	0	3 dose	0	0~12
1663	M	12	22	2 dose	no-household	265	0	2 dose	0	0~12
1664	F	11	14	2 dose	household	256	0	2 dose	0	0~12
1665	M	14	22	2 dose	no-household	357	0	2 dose	0	13~17
1666	F	14	31	2 dose	no-household	253	0	3 dose	0	13~17
1667	M	9	22	2 dose	no-household	263	0	2 dose	0	0~12
1668	F	17	6	2 dose	no-household	353	0	3 dose	0	13~17
1669	M	7	15	2 dose	no-household	248	0	3 dose	0	0~12
1670	F	6	15	2 dose	no-household	166	0	3 dose	0	0~12
1671	F	9	9	2 dose	no-household	250	0	3 dose	0	0~12
1672	F	12	8	2 dose	no-household	250	0	3 dose	0	0~12
1673	M	8	11	2 dose	no-household	254	0	3 dose	0	0~12
1674	M	10	14	2 dose	no-household	256	0	0 dose	0	0~12
1675	F	11	7	2 dose	no-household	249	0	3 dose	0	0~12
1676	M	5	16	2 dose	no-household	95	0	0 dose	0	0~12
1677	M	14	19	2 dose	no-household	354	0	3 dose	0	13~17
1678	F	6	20	2 dose	no-household	256	0	3 dose	0	0~12
1679	F	8	14	2 dose	no-household	256	0	0 dose	0	0~12
1680	F	7	19	2 dose	no-household	261	0	3 dose	0	0~12
1681	M	8	12	2 dose	no-household	254	0	3 dose	0	0~12
1682	M	8	12	2 dose	no-household	254	0	3 dose	0	0~12
1683	F	8	23	2 dose	no-household	266	0	3 dose	0	0~12
1684	M	8	19	2 dose	no-household	260	0	3 dose	0	0~12
1685	F	9	18	2 dose	no-household	260	0	3 dose	0	0~12
1686	F	6	21	2 dose	no-household	263	0	3 dose	0	0~12
1687	M	7	8	2 dose	no-household	83	0	3 dose	0	0~12
1688	M	7	16	2 dose	no-household	215	0	3 dose	0	0~12
1689	M	7	14	2 dose	no-household	248	0	0 dose	0	0~12
1690	M	17	13	2 dose	no-household	359	0	3 dose	0	13~17
1691	F	15	17	2 dose	no-household	353	0	3 dose	0	13~17
1692	F	15	18	2 dose	no-household	354	0	0 dose	0	13~17
1693	F	15	18	2 dose	no-household	353	0	0 dose	0	13~17
1694	M	15	13	2 dose	no-household	351	0	3 dose	0	13~17
1695	F	15	5	2 dose	no-household	340	0	3 dose	0	13~17
1696	M	16	15	2 dose	no-household	353	0	3 dose	0	13~17
1697	F	11	18	2 dose	no-household	262	0	3 dose	0	0~12
1698	M	11	18	2 dose	no-household	260	0	3 dose	0	0~12
1699	M	11	22	2 dose	no-household	262	0	2 dose	0	0~12
1700	F	12	13	2 dose	no-household	255	0	3 dose	0	0~12
1701	F	12	7	2 dose	no-household	250	0	3 dose	0	0~12
1702	F	12	6	2 dose	no-household	240	0	3 dose	0	0~12
1703	F	11	30	2 dose	household	270	0	3 dose	0	0~12
1704	F	11	14	2 dose	no-household	258	0	0 dose	0	0~12
1705	M	10	22	2 dose	no-household	250	0	2 dose	0	0~12
1706	F	9	11	2 dose	household	234	0	3 dose	0	0~12
1707	F	10	12	2 dose	no-household	253	0	2 dose	0	0~12
1708	F	14	7	2 dose	no-household	343	0	3 dose	0	13~17
1709	M	13	7	2 dose	no-household	342	0	3 dose	0	13~17
1710	F	11	19	2 dose	no-household	262	0	2 dose	0	0~12
1711	M	8	18	2 dose	no-household	237	0	3 dose	0	0~12
1712	F	14	16	2 dose	no-household	352	0	3 dose	0	13~17
1713	M	4	21	2 dose	no-household	98	0	3 dose	0	0~12
1714	F	10	10	2 dose	no-household	253	0	3 dose	0	0~12
1715	F	13	10	2 dose	no-household	337	0	3 dose	0	13~17
1716	M	6	10	2 dose	no-household	230	0	3 dose	0	0~12
1717	F	10	15	2 dose	no-household	258	0	3 dose	0	0~12
1718	F	9	10	2 dose	household	232	0	3 dose	0	0~12
1719	F	11	13	2 dose	household	256	0	3 dose	0	0~12
1720	F	5	20	2 dose	no-household	262	0	3 dose	0	0~12
1721	M	8	13	2 dose	household	256	0	3 dose	0	0~12
1722	F	4	18	2 dose	no-household	261	0	3 dose	0	0~12
1723	F	17	13	2 dose	household	347	0	3 dose	0	13~17
1724	F	5	19	2 dose	no-household	208	0	3 dose	0	0~12
1725	F	7	13	2 dose	no-household	233	0	3 dose	0	0~12
1726	F	8	19	2 dose	no-household	261	0	3 dose	0	0~12
1727	F	12	7	2 dose	no-household	229	0	3 dose	0	0~12
1728	F	9	22	2 dose	no-household	208	0	2 dose	0	0~12
1729	M	16	8	2 dose	no-household	354	0	3 dose	0	13~17
1730	F	17	19	2 dose	no-household	355	0	2 dose	0	13~17
1731	M	7	17	2 dose	no-household	250	0	0 dose	0	0~12
1732	M	12	9	2 dose	no-household	251	0	3 dose	0	0~12
1733	F	8	20	2 dose	no-household	263	0	3 dose	0	0~12
1734	F	12	20	2 dose	no-household	262	0	3 dose	0	0~12
1735	M	5	10	2 dose	no-household	209	0	3 dose	0	0~12
1736	F	10	7	2 dose	no-household	249	0	3 dose	0	0~12
1737	M	9	7	2 dose	no-household	250	0	3 dose	0	0~12
1738	M	6	29	2 dose	no-household	230	0	3 dose	0	0~12
1739	F	6	14	2 dose	household	255	0	3 dose	0	0~12
1740	M	6	19	2 dose	no-household	261	0	2 dose	0	0~12
1741	F	6	19	2 dose	no-household	261	0	2 dose	0	0~12
1742	F	6	22	2 dose	no-household	264	0	2 dose	0	0~12
1743	M	6	13	2 dose	no-household	47	0	3 dose	0	0~12
1744	F	6	13	2 dose	no-household	174	0	2 dose	0	0~12
1745	M	7	19	2 dose	no-household	255	0	2 dose	0	0~12
1746	M	7	25	2 dose	no-household	267	0	3 dose	0	0~12
1747	M	6	18	2 dose	no-household	216	0	3 dose	0	0~12
1748	F	6	22	2 dose	no-household	263	0	2 dose	0	0~12
1749	M	6	18	2 dose	no-household	260	0	2 dose	0	0~12
1750	F	6	15	2 dose	household	256	0	2 dose	0	0~12
1751	M	5	18	2 dose	no-household	252	0	3 dose	0	0~12
1752	M	5	21	2 dose	household	116	0	3 dose	0	0~12
1753	M	5	23	2 dose	no-household	235	0	3 dose	0	0~12
1754	F	4	19	2 dose	no-household	242	0	2 dose	0	0~12
1755	F	4	12	2 dose	no-household	141	0	2 dose	0	0~12
1756	M	6	18	2 dose	no-household	96	0	3 dose	0	0~12
1757	M	6	13	2 dose	household	255	0	3 dose	0	0~12
1758	F	6	19	2 dose	no-household	261	0	2 dose	0	0~12
1759	F	5	9	2 dose	no-household	250	0	3 dose	0	0~12
1760	F	5	14	2 dose	no-household	212	0	0 dose	0	0~12
1761	M	5	22	2 dose	no-household	213	0	2 dose	0	0~12
1762	M	5	19	2 dose	no-household	214	0	3 dose	0	0~12
1763	F	6	11	2 dose	no-household	252	0	2 dose	0	0~12
1764	M	14	29	2 dose	no-household	364	0	3 dose	0	13~17
1765	M	14	17	2 dose	no-household	352	0	0 dose	0	13~17
1766	F	14	21	2 dose	no-household	355	0	3 dose	0	13~17
1767	F	13	6	2 dose	no-household	341	0	3 dose	0	13~17
1768	M	13	7	2 dose	no-household	342	0	3 dose	0	13~17
1769	M	13	14	2 dose	no-household	297	0	0 dose	0	13~17
1770	M	13	11	2 dose	no-household	260	0	2 dose	0	13~17
1771	F	13	29	2 dose	no-household	271	0	3 dose	0	13~17
1772	F	14	19	2 dose	no-household	109	0	3 dose	0	13~17
1773	M	14	19	2 dose	no-household	355	0	3 dose	0	13~17
1774	M	14	19	2 dose	no-household	354	0	2 dose	0	13~17
1775	M	14	16	2 dose	no-household	351	0	3 dose	0	13~17
1776	M	12	19	2 dose	no-household	261	0	3 dose	0	0~12
1777	M	12	7	2 dose	no-household	250	0	3 dose	0	0~12
1778	F	12	9	2 dose	no-household	251	0	0 dose	0	0~12
1779	M	11	17	2 dose	no-household	260	0	0 dose	0	0~12
1780	M	11	18	2 dose	no-household	261	0	3 dose	0	0~12
1781	F	11	18	2 dose	no-household	260	0	3 dose	0	0~12
1782	M	13	32	2 dose	household	275	0	0 dose	0	13~17
1783	M	13	29	2 dose	no-household	272	0	3 dose	0	13~17
1784	M	12	19	2 dose	no-household	263	0	3 dose	0	0~12
1785	M	15	19	2 dose	no-household	355	0	3 dose	0	13~17
1786	M	12	11	2 dose	no-household	252	0	2 dose	0	0~12
1787	F	12	4	2 dose	no-household	245	0	3 dose	0	0~12
1788	F	12	7	2 dose	no-household	248	0	3 dose	0	0~12
1789	M	17	18	2 dose	no-household	300	0	3 dose	0	13~17
1790	F	17	12	2 dose	household	348	0	3 dose	0	13~17
1791	M	15	7	2 dose	no-household	343	0	2 dose	0	13~17
1792	F	15	20	2 dose	household	356	0	3 dose	0	13~17
1793	F	15	19	2 dose	no-household	355	0	2 dose	0	13~17
1794	M	15	13	2 dose	no-household	349	0	2 dose	0	13~17
1795	F	15	25	2 dose	no-household	360	0	3 dose	0	13~17
1796	F	15	18	2 dose	no-household	356	0	3 dose	0	13~17
1797	F	15	22	2 dose	no-household	358	0	2 dose	0	13~17
1798	M	15	18	2 dose	no-household	354	0	3 dose	0	13~17
1799	M	15	19	2 dose	no-household	355	0	2 dose	0	13~17
1800	M	15	17	2 dose	no-household	344	0	3 dose	0	13~17
1801	F	16	7	2 dose	no-household	342	0	3 dose	0	13~17
1802	M	16	14	2 dose	no-household	350	0	3 dose	0	13~17
1803	F	16	6	2 dose	no-household	342	0	3 dose	0	13~17
1804	F	16	7	2 dose	no-household	342	0	3 dose	0	13~17
1805	M	12	18	2 dose	no-household	261	0	2 dose	0	0~12
1806	F	16	4	2 dose	no-household	340	0	3 dose	0	13~17
1807	M	16	18	2 dose	household	354	0	2 dose	0	13~17
1808	M	8	15	2 dose	no-household	257	0	3 dose	0	0~12
1809	M	9	13	2 dose	no-household	235	0	3 dose	0	0~12
1810	M	9	14	2 dose	household	256	0	2 dose	0	0~12
1811	F	9	18	2 dose	no-household	260	0	3 dose	0	0~12
1812	M	9	22	2 dose	no-household	127	0	2 dose	0	0~12
1813	M	8	9	2 dose	no-household	251	0	3 dose	0	0~12
1814	M	8	7	2 dose	no-household	249	0	3 dose	0	0~12
1815	M	8	22	2 dose	no-household	264	0	2 dose	0	0~12
1816	F	8	7	2 dose	no-household	249	0	3 dose	0	0~12
1817	F	8	19	2 dose	no-household	261	0	2 dose	0	0~12
1818	M	9	10	2 dose	no-household	252	0	3 dose	0	0~12
1819	M	9	10	2 dose	no-household	252	0	3 dose	0	0~12
1820	F	9	12	2 dose	no-household	255	0	3 dose	0	0~12
1821	M	9	22	2 dose	no-household	263	0	2 dose	0	0~12
1822	M	9	12	2 dose	no-household	255	0	3 dose	0	0~12
1823	M	9	18	2 dose	no-household	261	0	3 dose	0	0~12
1824	F	9	14	2 dose	no-household	256	0	0 dose	0	0~12
1825	F	9	18	2 dose	no-household	260	0	3 dose	0	0~12
1826	F	7	14	2 dose	no-household	256	0	0 dose	0	0~12
1827	F	8	10	2 dose	no-household	252	0	3 dose	0	0~12
1828	F	8	19	2 dose	no-household	261	0	3 dose	0	0~12
1829	F	8	12	2 dose	no-household	254	0	3 dose	0	0~12
1830	M	7	13	2 dose	no-household	256	0	3 dose	0	0~12
1831	M	7	19	2 dose	no-household	262	0	2 dose	0	0~12
1832	M	7	7	2 dose	no-household	48	0	2 dose	0	0~12
1833	M	8	19	2 dose	no-household	262	0	3 dose	0	0~12
1834	M	8	13	2 dose	no-household	246	0	3 dose	0	0~12
1835	M	8	8	2 dose	no-household	251	0	3 dose	0	0~12
1836	M	8	17	2 dose	no-household	239	0	2 dose	0	0~12
1837	F	8	9	2 dose	no-household	251	0	3 dose	0	0~12
1838	M	8	5	2 dose	no-household	227	0	3 dose	0	0~12
1839	M	8	11	2 dose	no-household	254	0	3 dose	0	0~12
1840	F	10	15	2 dose	no-household	258	0	3 dose	0	0~12
1841	F	10	22	2 dose	no-household	263	0	2 dose	0	0~12
1842	F	10	11	2 dose	no-household	254	0	3 dose	0	0~12
1843	F	10	8	2 dose	household	251	0	3 dose	0	0~12
1844	M	10	23	2 dose	no-household	266	0	3 dose	0	0~12
1845	M	10	7	2 dose	no-household	247	0	3 dose	0	0~12
1846	F	10	5	2 dose	no-household	248	0	3 dose	0	0~12
1847	M	10	6	2 dose	no-household	250	0	3 dose	0	0~12
1848	M	11	13	2 dose	no-household	255	0	3 dose	0	0~12
1849	F	11	19	2 dose	no-household	261	0	2 dose	0	0~12
1850	M	11	18	2 dose	no-household	260	0	3 dose	0	0~12
1851	M	11	20	2 dose	no-household	263	0	3 dose	0	0~12
1852	M	11	2	2 dose	no-household	244	0	2 dose	0	0~12
1853	M	10	19	2 dose	household	262	0	2 dose	0	0~12
1854	M	10	19	2 dose	no-household	253	0	3 dose	0	0~12
1855	F	10	6	2 dose	no-household	249	0	3 dose	0	0~12
1856	F	9	10	2 dose	no-household	253	0	3 dose	0	0~12
1857	F	17	13	2 dose	no-household	262	0	3 dose	0	13~17
1858	F	6	6	2 dose	no-household	154	0	2 dose	0	0~12
1859	M	8	23	2 dose	no-household	229	0	3 dose	0	0~12
1860	F	8	23	2 dose	no-household	257	0	3 dose	0	0~12
1861	F	17	13	2 dose	no-household	349	0	3 dose	0	13~17
1862	F	17	16	2 dose	household	351	0	3 dose	0	13~17
1863	F	4	18	2 dose	no-household	231	0	3 dose	0	0~12
1864	M	5	22	2 dose	no-household	256	0	2 dose	0	0~12
1865	F	4	9	2 dose	no-household	251	0	3 dose	0	0~12
1866	F	10	27	2 dose	no-household	270	0	3 dose	0	0~12
1867	M	10	9	2 dose	no-household	251	0	3 dose	0	0~12
1868	F	10	7	2 dose	no-household	248	0	3 dose	0	0~12
1869	M	9	19	2 dose	no-household	261	0	3 dose	0	0~12
1870	M	13	16	2 dose	household	341	0	3 dose	0	13~17
1871	M	15	9	2 dose	no-household	346	0	3 dose	0	13~17
1872	F	13	7	2 dose	no-household	251	0	3 dose	0	13~17
1873	M	14	20	2 dose	no-household	354	0	3 dose	0	13~17
1874	M	14	21	2 dose	no-household	357	0	3 dose	0	13~17
1875	M	15	14	2 dose	no-household	349	0	0 dose	0	13~17
1876	M	11	27	2 dose	no-household	270	0	3 dose	0	0~12
1877	F	17	13	2 dose	no-household	349	0	3 dose	0	13~17
1878	M	7	8	2 dose	no-household	244	0	3 dose	0	0~12
1879	F	7	21	2 dose	household	262	0	3 dose	0	0~12
1880	M	8	5	2 dose	no-household	248	0	3 dose	0	0~12
1881	F	8	19	2 dose	no-household	261	0	3 dose	0	0~12
1882	M	8	19	2 dose	no-household	262	0	3 dose	0	0~12
1883	M	8	19	2 dose	no-household	262	0	3 dose	0	0~12
1884	F	9	11	2 dose	no-household	255	0	3 dose	0	0~12
1885	M	6	6	2 dose	no-household	44	0	2 dose	0	0~12
1886	F	14	18	2 dose	no-household	354	0	3 dose	0	13~17
1887	M	15	7	2 dose	no-household	343	0	3 dose	0	13~17
1888	F	15	19	2 dose	no-household	354	0	3 dose	0	13~17
1889	M	16	18	2 dose	no-household	345	0	3 dose	0	13~17
1890	F	16	7	2 dose	no-household	337	0	3 dose	0	13~17
1891	M	15	8	2 dose	household	343	0	3 dose	0	13~17
1892	F	15	13	2 dose	no-household	349	0	3 dose	0	13~17
1893	M	17	21	2 dose	no-household	354	0	3 dose	0	13~17
1894	M	6	13	2 dose	no-household	256	0	3 dose	0	0~12
1895	F	13	8	2 dose	no-household	318	0	3 dose	0	13~17
1896	M	17	10	2 dose	no-household	339	0	3 dose	0	13~17
1897	M	15	17	2 dose	no-household	353	0	3 dose	0	13~17
1898	M	6	17	2 dose	no-household	256	0	3 dose	0	0~12
1899	M	10	17	2 dose	no-household	256	0	3 dose	0	0~12
1900	M	15	23	2 dose	no-household	359	0	2 dose	0	13~17
1901	M	17	8	2 dose	no-household	345	0	3 dose	0	13~17
1902	F	15	17	2 dose	no-household	354	0	3 dose	0	13~17
1903	M	6	12	2 dose	no-household	251	0	3 dose	0	0~12
1904	M	6	11	2 dose	no-household	250	0	3 dose	0	0~12
1905	F	5	17	2 dose	no-household	244	0	3 dose	0	0~12
1906	M	9	17	2 dose	no-household	262	0	3 dose	0	0~12
1907	F	4	17	2 dose	no-household	125	0	3 dose	0	0~12
1908	F	8	17	2 dose	no-household	262	0	3 dose	0	0~12
1909	M	9	11	2 dose	no-household	256	0	3 dose	0	0~12
1910	M	9	9	2 dose	no-household	225	0	0 dose	0	0~12
1911	M	16	6	2 dose	no-household	343	0	3 dose	0	13~17
1912	M	5	17	2 dose	no-household	244	0	3 dose	0	0~12
1913	F	9	17	2 dose	no-household	260	0	3 dose	0	0~12
1914	M	14	8	2 dose	no-household	344	0	2 dose	0	13~17
1915	F	17	9	2 dose	no-household	229	0	3 dose	0	13~17
1916	F	6	17	2 dose	no-household	256	0	3 dose	0	0~12
1917	M	12	18	2 dose	no-household	262	0	3 dose	0	0~12
1918	M	4	18	2 dose	no-household	225	0	3 dose	0	0~12
1919	M	10	18	2 dose	no-household	250	0	3 dose	0	0~12
1920	F	17	18	2 dose	no-household	355	0	3 dose	0	13~17
1921	F	14	7	2 dose	no-household	342	0	2 dose	0	13~17
1922	M	12	23	2 dose	no-household	267	0	2 dose	0	0~12
1923	M	17	17	2 dose	no-household	354	0	3 dose	0	13~17
1924	F	12	17	2 dose	no-household	262	0	3 dose	0	0~12
1925	M	17	17	2 dose	no-household	353	0	3 dose	0	13~17
1926	M	15	17	2 dose	no-household	352	0	3 dose	0	13~17
1927	M	11	17	2 dose	no-household	262	0	3 dose	0	0~12
1928	M	8	17	2 dose	no-household	262	0	3 dose	0	0~12
1929	M	13	12	2 dose	no-household	257	0	3 dose	0	13~17
1930	F	14	17	2 dose	no-household	354	0	3 dose	0	13~17
1931	M	17	17	2 dose	no-household	353	0	3 dose	0	13~17
1932	F	7	17	2 dose	no-household	256	0	3 dose	0	0~12
1933	M	7	12	2 dose	no-household	239	0	3 dose	0	0~12
1934	M	7	17	2 dose	no-household	239	0	3 dose	0	0~12
1935	M	17	11	2 dose	no-household	345	0	3 dose	0	13~17
1936	F	12	17	2 dose	no-household	262	0	3 dose	0	0~12
1937	M	9	17	2 dose	no-household	262	0	3 dose	0	0~12
1938	F	10	17	2 dose	no-household	260	0	3 dose	0	0~12
1939	M	9	17	2 dose	no-household	262	0	3 dose	0	0~12
1940	M	8	17	2 dose	no-household	262	0	3 dose	0	0~12
1941	M	11	13	2 dose	no-household	258	0	3 dose	0	0~12
1942	F	13	17	2 dose	no-household	353	0	3 dose	0	13~17
1943	F	11	17	2 dose	no-household	262	0	3 dose	0	0~12
1944	M	16	17	2 dose	no-household	364	0	3 dose	0	13~17
1945	M	12	17	2 dose	no-household	262	0	3 dose	0	0~12
1946	M	17	13	2 dose	household	349	0	3 dose	0	13~17
1947	M	14	17	2 dose	no-household	353	0	3 dose	0	13~17
1948	M	8	17	2 dose	no-household	263	0	3 dose	0	0~12
1949	F	10	17	2 dose	no-household	263	0	3 dose	0	0~12
1950	M	13	23	2 dose	no-household	242	0	2 dose	0	13~17
1951	M	13	23	2 dose	no-household	358	0	2 dose	0	13~17
1952	M	11	17	2 dose	no-household	262	0	3 dose	0	0~12
1953	F	9	18	2 dose	no-household	262	0	3 dose	0	0~12
1954	F	15	18	2 dose	no-household	355	0	3 dose	0	13~17
1955	F	15	18	2 dose	no-household	355	0	3 dose	0	13~17
1956	F	17	5	2 dose	no-household	341	0	3 dose	0	13~17
1957	F	5	23	2 dose	household	199	0	2 dose	0	0~12
1958	M	5	23	2 dose	household	199	0	2 dose	0	0~12
1959	M	4	17	2 dose	no-household	207	0	3 dose	0	0~12
1960	M	12	17	2 dose	household	261	0	3 dose	0	0~12
1961	F	14	17	2 dose	no-household	352	0	3 dose	0	13~17
1962	M	7	7	2 dose	no-household	210	0	3 dose	0	0~12
1963	F	11	18	2 dose	no-household	262	0	3 dose	0	0~12
1964	F	12	18	2 dose	no-household	262	0	3 dose	0	0~12
1965	F	17	18	2 dose	no-household	356	0	3 dose	0	13~17
1966	M	15	23	2 dose	no-household	342	0	2 dose	0	13~17
1967	M	16	18	2 dose	no-household	352	0	3 dose	0	13~17
1968	F	3	6	2 dose	no-household	44	0	3 dose	0	0~12
1969	F	7	18	2 dose	no-household	242	0	3 dose	0	0~12
1970	F	5	11	2 dose	no-household	247	0	3 dose	0	0~12
1971	F	4	17	2 dose	no-household	156	0	3 dose	0	0~12
1972	M	11	17	2 dose	no-household	263	0	3 dose	0	0~12
1973	F	13	22	2 dose	no-household	358	0	3 dose	0	13~17
1974	F	7	17	2 dose	no-household	256	0	3 dose	0	0~12
1975	M	8	18	2 dose	no-household	264	0	3 dose	0	0~12
1976	M	17	9	2 dose	no-household	345	0	3 dose	0	13~17
1977	F	5	17	2 dose	no-household	218	0	3 dose	0	0~12
1978	M	6	11	2 dose	no-household	233	0	3 dose	0	0~12
1979	F	7	18	2 dose	no-household	257	0	3 dose	0	0~12
1980	F	7	6	2 dose	no-household	246	0	2 dose	0	0~12
1981	F	7	18	2 dose	no-household	257	0	3 dose	0	0~12
1982	F	10	14	2 dose	no-household	258	0	3 dose	0	0~12
1983	F	10	18	2 dose	no-household	249	0	3 dose	0	0~12
1984	M	7	14	2 dose	no-household	241	0	3 dose	0	0~12
1985	M	7	18	2 dose	no-household	245	0	3 dose	0	0~12
1986	F	7	18	2 dose	no-household	210	0	3 dose	0	0~12
1987	M	9	6	2 dose	no-household	251	0	3 dose	0	0~12
1988	M	10	7	2 dose	no-household	238	0	3 dose	0	0~12
1989	M	9	18	2 dose	no-household	262	0	3 dose	0	0~12
1990	F	5	23	2 dose	no-household	250	0	2 dose	0	0~12
1991	M	10	13	2 dose	no-household	254	0	3 dose	0	0~12
1992	M	11	13	2 dose	no-household	256	0	3 dose	0	0~12
1993	F	6	7	2 dose	no-household	171	0	3 dose	0	0~12
1994	F	9	23	2 dose	no-household	266	0	2 dose	0	0~12
1995	F	16	18	2 dose	no-household	355	0	3 dose	0	13~17
1996	M	17	23	2 dose	no-household	359	0	2 dose	0	13~17
1997	M	14	7	2 dose	no-household	342	0	3 dose	0	13~17
1998	F	8	7	2 dose	no-household	229	0	2 dose	0	0~12
1999	F	13	17	2 dose	no-household	354	0	3 dose	0	13~17
[truncated: 1,107 more rows]

## Sheet: VE_2
Index	infectee.expose_date	infectee.vac_dose	infector.sex	contact_setting	outcome	infector.vac_dose	infector.age	infector_lag	age_group
1	11	3 dose	F	household	1	2 dose	10	254	0~12
2	11	0 dose	M	household	1	1 dose	7	177	0~12
3	11	3 dose	M	household	1	1 dose	7	177	0~12
4	12	2 dose	M	household	1	2 dose	11	252	0~12
5	13	3 dose	M	household	1	2 dose	9	262	0~12
6	16	1 dose	M	household	1	2 dose	14	352	13~17
7	16	3 dose	M	household	1	2 dose	11	263	0~12
8	16	2 dose	F	household	1	2 dose	13	349	13~17
9	17	2 dose	M	household	1	2 dose	12	265	0~12
10	18	3 dose	F	household	1	2 dose	17	347	13~17
11	19	3 dose	M	no-household	1	2 dose	8	257	0~12
12	19	0 dose	M	no-household	1	2 dose	12	260	0~12
13	19	2 dose	M	no-household	1	2 dose	12	260	0~12
14	19	1 dose	M	no-household	1	2 dose	12	260	0~12
15	20	3 dose	M	household	1	2 dose	12	260	0~12
16	21	2 dose	F	household	1	2 dose	6	389	0~12
17	21	2 dose	M	household	1	2 dose	12	384	0~12
18	22	3 dose	M	no-household	1	2 dose	11	267	0~12
19	22	3 dose	M	household	1	2 dose	11	261	0~12
20	22	2 dose	M	no-household	1	2 dose	11	267	0~12
21	23	0 dose	F	household	1	2 dose	13	354	13~17
22	23	3 dose	M	no-household	1	2 dose	12	260	0~12
23	24	3 dose	F	household	1	2 dose	13	389	13~17
24	24	2 dose	F	household	1	2 dose	13	389	13~17
25	24	2 dose	F	household	1	2 dose	8	266	0~12
26	24	2 dose	F	household	1	2 dose	13	389	13~17
27	24	3 dose	M	household	1	2 dose	10	268	0~12
28	24	3 dose	M	household	1	2 dose	5	90	0~12
29	24	3 dose	F	household	1	2 dose	8	410	0~12
30	24	3 dose	M	household	1	2 dose	14	341	13~17
31	25	2 dose	M	household	1	2 dose	16	371	13~17
32	25	0 dose	M	no-household	1	2 dose	16	371	13~17
33	25	3 dose	M	household	1	2 dose	16	371	13~17
34	25	2 dose	M	household	1	2 dose	16	371	13~17
35	25	2 dose	M	household	1	2 dose	16	371	13~17
36	25	3 dose	M	household	1	2 dose	16	359	13~17
37	25	2 dose	F	no-household	1	2 dose	10	259	0~12
38	26	3 dose	M	no-household	1	2 dose	5	223	0~12
39	26	3 dose	F	household	1	2 dose	9	236	0~12
40	25	3 dose	M	household	1	2 dose	10	250	0~12
41	26	2 dose	M	household	1	2 dose	16	364	13~17
42	26	3 dose	M	household	1	2 dose	10	250	0~12
43	26	3 dose	F	household	1	2 dose	6	251	0~12
44	26	3 dose	F	household	1	2 dose	8	251	0~12
45	27	3 dose	F	household	1	2 dose	6	242	0~12
46	27	2 dose	M	household	1	2 dose	7	222	0~12
47	27	2 dose	F	household	1	2 dose	13	389	13~17
48	27	3 dose	F	household	1	2 dose	13	389	13~17
49	27	2 dose	F	no-household	1	2 dose	13	389	13~17
50	28	2 dose	M	no-household	1	2 dose	16	371	13~17
51	28	2 dose	M	household	1	2 dose	7	222	0~12
52	28	3 dose	M	household	1	2 dose	7	222	0~12
53	28	0 dose	M	no-household	1	2 dose	16	371	13~17
54	29	3 dose	M	no-household	1	2 dose	16	371	13~17
55	29	0 dose	M	no-household	1	2 dose	16	371	13~17
56	28	2 dose	M	no-household	1	2 dose	5	223	0~12
57	29	2 dose	M	no-household	1	2 dose	5	223	0~12
58	29	2 dose	M	no-household	1	2 dose	5	223	0~12
59	30	2 dose	F	household	1	2 dose	13	389	13~17
60	32	2 dose	M	no-household	1	2 dose	5	223	0~12
61	32	3 dose	M	no-household	1	2 dose	5	223	0~12
62	31	3 dose	F	household	1	2 dose	10	266	0~12
63	33	2 dose	M	household	1	2 dose	11	254	0~12
64	36	3 dose	F	no-household	1	2 dose	11	263	0~12
65	36	2 dose	M	no-household	1	2 dose	8	257	0~12
66	36	3 dose	M	no-household	1	2 dose	8	257	0~12
67	37	3 dose	F	household	1	2 dose	11	278	0~12
68	37	0 dose	F	household	1	2 dose	11	278	0~12
69	24	0 dose	M	no-household	0	2 dose	16	371	13~17
70	6	0 dose	M	no-household	0	2 dose	9	250	0~12
71	12	0 dose	F	household	0	2 dose	13	349	13~17
72	4	0 dose	M	no-household	0	2 dose	9	166	0~12
73	4	0 dose	M	no-household	0	2 dose	9	166	0~12
74	24	0 dose	F	no-household	0	2 dose	10	259	0~12
75	4	0 dose	M	no-household	0	2 dose	9	166	0~12
76	5	0 dose	F	no-household	0	2 dose	9	247	0~12
77	2	0 dose	M	no-household	0	2 dose	9	166	0~12
78	2	0 dose	M	no-household	0	2 dose	9	166	0~12
79	2	0 dose	M	no-household	0	2 dose	9	166	0~12
80	6	0 dose	F	no-household	0	2 dose	13	349	13~17
81	8	0 dose	F	no-household	0	2 dose	16	362	13~17
82	6	0 dose	F	no-household	0	2 dose	9	247	0~12
83	24	0 dose	M	no-household	0	2 dose	16	371	13~17
84	7	0 dose	M	no-household	0	2 dose	9	262	0~12
85	24	0 dose	M	no-household	0	2 dose	16	371	13~17
86	24	0 dose	M	no-household	0	2 dose	16	371	13~17
87	4	0 dose	M	no-household	0	2 dose	9	166	0~12
88	7	0 dose	M	no-household	0	2 dose	9	262	0~12
89	24	0 dose	M	no-household	0	2 dose	16	371	13~17
90	24	0 dose	M	no-household	0	2 dose	16	371	13~17
91	24	0 dose	M	no-household	0	2 dose	16	371	13~17
92	24	0 dose	M	no-household	0	2 dose	16	371	13~17
93	13	0 dose	F	household	0	2 dose	6	251	0~12
94	12	0 dose	F	household	0	2 dose	13	349	13~17
95	13	0 dose	F	household	0	2 dose	6	251	0~12
96	13	0 dose	F	household	0	2 dose	6	251	0~12
97	13	0 dose	F	household	0	2 dose	6	251	0~12
98	8	0 dose	M	no-household	0	2 dose	6	263	0~12
99	13	0 dose	F	no-household	0	2 dose	6	251	0~12
100	24	0 dose	M	no-household	0	2 dose	16	371	13~17
101	4	0 dose	M	no-household	0	2 dose	9	166	0~12
102	4	0 dose	M	no-household	0	2 dose	9	166	0~12
103	7	0 dose	F	no-household	0	2 dose	13	349	13~17
104	1	0 dose	M	household	0	2 dose	9	166	0~12
105	24	0 dose	M	no-household	0	2 dose	16	371	13~17
106	1	0 dose	M	no-household	0	2 dose	9	166	0~12
107	11	0 dose	F	household	0	2 dose	15	351	13~17
108	7	0 dose	M	no-household	0	2 dose	9	262	0~12
109	23	0 dose	F	household	0	2 dose	8	266	0~12
110	7	0 dose	M	no-household	0	2 dose	9	262	0~12
111	10	0 dose	M	no-household	0	2 dose	17	349	13~17
112	6	0 dose	F	no-household	0	2 dose	13	349	13~17
113	4	0 dose	M	no-household	0	2 dose	9	166	0~12
114	23	0 dose	M	no-household	0	2 dose	7	273	0~12
115	10	0 dose	M	household	0	2 dose	17	349	13~17
116	24	0 dose	M	no-household	0	2 dose	16	371	13~17
117	8	0 dose	M	no-household	0	2 dose	9	248	0~12
118	9	0 dose	M	no-household	0	2 dose	6	263	0~12
119	10	0 dose	M	no-household	0	2 dose	12	262	0~12
120	23	0 dose	F	no-household	0	2 dose	8	266	0~12
121	23	0 dose	F	no-household	0	2 dose	8	266	0~12
122	23	0 dose	F	no-household	0	2 dose	8	266	0~12
123	8	0 dose	M	no-household	0	2 dose	9	262	0~12
124	23	0 dose	F	no-household	0	2 dose	8	266	0~12
125	7	0 dose	M	no-household	0	2 dose	9	262	0~12
126	15	0 dose	M	no-household	0	2 dose	10	273	0~12
127	9	0 dose	M	no-household	0	2 dose	17	349	13~17
128	2	0 dose	M	no-household	0	2 dose	9	166	0~12
129	10	0 dose	M	household	0	2 dose	11	254	0~12
130	6	0 dose	M	no-household	0	2 dose	9	262	0~12
131	6	0 dose	M	no-household	0	2 dose	9	262	0~12
132	5	0 dose	M	no-household	0	2 dose	16	279	13~17
133	18	0 dose	F	no-household	0	2 dose	17	358	13~17
134	23	0 dose	F	no-household	0	2 dose	8	266	0~12
135	23	0 dose	F	no-household	0	2 dose	8	266	0~12
136	17	0 dose	M	household	0	2 dose	8	265	0~12
137	7	0 dose	M	no-household	0	2 dose	9	248	0~12
138	24	0 dose	M	no-household	0	2 dose	16	371	13~17
139	24	0 dose	F	no-household	0	2 dose	5	196	0~12
140	7	0 dose	M	no-household	0	2 dose	16	279	13~17
141	24	0 dose	M	no-household	0	2 dose	16	371	13~17
142	24	0 dose	M	no-household	0	2 dose	16	371	13~17
143	24	0 dose	M	no-household	0	2 dose	16	371	13~17
144	8	0 dose	M	household	0	2 dose	16	279	13~17
145	24	0 dose	M	no-household	0	2 dose	16	371	13~17
146	7	0 dose	M	no-household	0	2 dose	9	262	0~12
147	23	0 dose	F	no-household	0	2 dose	8	266	0~12
148	8	0 dose	M	no-household	0	2 dose	6	263	0~12
149	7	0 dose	M	no-household	0	2 dose	9	248	0~12
150	6	0 dose	M	no-household	0	2 dose	16	279	13~17
151	7	0 dose	M	no-household	0	2 dose	9	262	0~12
152	9	0 dose	M	no-household	0	2 dose	9	249	0~12
153	7	0 dose	M	no-household	0	2 dose	9	262	0~12
154	10	0 dose	M	no-household	0	2 dose	17	349	13~17
155	4	0 dose	M	no-household	0	2 dose	9	166	0~12
156	4	0 dose	M	no-household	0	2 dose	9	166	0~12
157	9	0 dose	F	no-household	0	2 dose	13	349	13~17
158	10	0 dose	M	no-household	0	2 dose	17	349	13~17
159	9	0 dose	F	no-household	0	2 dose	16	362	13~17
160	7	0 dose	M	no-household	0	2 dose	9	262	0~12
161	8	0 dose	M	no-household	0	2 dose	7	261	0~12
162	24	0 dose	F	no-household	0	2 dose	10	259	0~12
163	24	0 dose	M	no-household	0	2 dose	16	371	13~17
164	23	0 dose	M	no-household	0	2 dose	9	262	0~12
165	24	0 dose	F	no-household	0	2 dose	10	259	0~12
166	24	0 dose	M	no-household	0	2 dose	16	371	13~17
167	4	0 dose	M	no-household	0	2 dose	9	166	0~12
168	10	0 dose	M	no-household	0	2 dose	17	349	13~17
169	13	0 dose	M	household	0	2 dose	12	262	0~12
170	18	0 dose	F	household	0	2 dose	17	358	13~17
171	16	0 dose	F	household	0	2 dose	17	358	13~17
172	4	0 dose	M	no-household	0	2 dose	9	166	0~12
173	13	0 dose	F	household	0	2 dose	17	358	13~17
174	21	0 dose	M	no-household	0	2 dose	7	273	0~12
175	13	0 dose	F	household	0	2 dose	17	358	13~17
176	4	0 dose	M	no-household	0	2 dose	9	166	0~12
177	9	0 dose	M	no-household	0	2 dose	17	349	13~17
178	10	0 dose	M	no-household	0	2 dose	13	352	13~17
179	5	0 dose	M	no-household	0	2 dose	9	248	0~12
180	9	0 dose	M	no-household	0	2 dose	11	239	0~12
181	23	0 dose	F	no-household	0	2 dose	8	266	0~12
182	24	0 dose	F	no-household	0	2 dose	10	259	0~12
183	19	0 dose	F	no-household	0	2 dose	15	353	13~17
184	18	0 dose	M	no-household	0	2 dose	11	267	0~12
185	18	0 dose	M	no-household	0	2 dose	11	267	0~12
186	8	0 dose	M	no-household	0	2 dose	16	279	13~17
187	23	0 dose	F	no-household	0	2 dose	8	266	0~12
188	8	0 dose	M	no-household	0	2 dose	12	262	0~12
189	9	0 dose	F	no-household	0	2 dose	6	249	0~12
190	1	0 dose	M	no-household	0	2 dose	9	166	0~12
191	23	0 dose	F	no-household	0	2 dose	8	266	0~12
192	23	0 dose	F	no-household	0	2 dose	8	266	0~12
193	4	0 dose	M	no-household	0	2 dose	9	166	0~12
194	4	0 dose	M	household	0	2 dose	9	166	0~12
195	23	0 dose	F	no-household	0	2 dose	8	266	0~12
196	23	0 dose	F	no-household	0	2 dose	8	266	0~12
197	23	0 dose	F	no-household	0	2 dose	8	266	0~12
198	23	0 dose	F	no-household	0	2 dose	8	266	0~12
199	23	0 dose	F	no-household	0	2 dose	8	266	0~12
200	23	0 dose	F	no-household	0	2 dose	8	266	0~12
201	10	0 dose	M	no-household	0	2 dose	12	262	0~12
202	18	0 dose	M	no-household	0	2 dose	11	267	0~12
203	24	0 dose	F	no-household	0	2 dose	10	259	0~12
204	19	0 dose	M	household	0	2 dose	11	267	0~12
205	24	0 dose	F	no-household	0	2 dose	5	196	0~12
206	24	0 dose	F	no-household	0	2 dose	5	196	0~12
207	19	0 dose	M	household	0	2 dose	12	263	0~12
208	24	0 dose	F	no-household	0	2 dose	10	259	0~12
209	8	0 dose	M	no-household	0	2 dose	16	279	13~17
210	7	0 dose	M	no-household	0	2 dose	16	279	13~17
211	9	0 dose	M	no-household	0	2 dose	6	263	0~12
212	24	0 dose	M	no-household	0	2 dose	16	371	13~17
213	6	0 dose	F	no-household	0	2 dose	13	349	13~17
214	14	0 dose	M	no-household	0	2 dose	6	143	0~12
215	9	0 dose	M	no-household	0	2 dose	9	248	0~12
216	9	0 dose	M	no-household	0	2 dose	12	262	0~12
217	23	0 dose	F	no-household	0	2 dose	8	266	0~12
218	9	0 dose	M	no-household	0	2 dose	17	349	13~17
219	18	0 dose	F	no-household	0	2 dose	17	358	13~17
220	9	0 dose	M	no-household	0	2 dose	6	263	0~12
221	24	0 dose	M	no-household	0	2 dose	16	371	13~17
222	23	0 dose	M	no-household	0	2 dose	9	262	0~12
223	6	0 dose	F	no-household	0	2 dose	15	351	13~17
224	23	0 dose	F	no-household	0	2 dose	8	266	0~12
225	23	0 dose	F	no-household	0	2 dose	8	266	0~12
226	7	0 dose	M	no-household	0	2 dose	9	262	0~12
227	11	0 dose	M	no-household	0	2 dose	9	262	0~12
228	15	0 dose	M	no-household	0	2 dose	10	273	0~12
229	8	0 dose	F	no-household	0	2 dose	9	247	0~12
230	8	0 dose	F	no-household	0	2 dose	9	247	0~12
231	6	0 dose	F	no-household	0	2 dose	15	351	13~17
232	8	0 dose	M	no-household	0	2 dose	9	248	0~12
233	7	0 dose	M	no-household	0	2 dose	9	262	0~12
234	14	0 dose	M	no-household	0	2 dose	6	143	0~12
235	19	0 dose	M	no-household	0	2 dose	12	263	0~12
236	15	0 dose	M	no-household	0	2 dose	10	273	0~12
237	24	0 dose	M	no-household	0	2 dose	7	273	0~12
238	7	0 dose	F	no-household	0	2 dose	8	251	0~12
239	6	0 dose	F	no-household	0	2 dose	15	351	13~17
240	23	0 dose	F	no-household	0	2 dose	8	266	0~12
241	23	0 dose	F	no-household	0	2 dose	8	266	0~12
242	10	0 dose	M	no-household	0	2 dose	12	262	0~12
243	4	0 dose	M	no-household	0	2 dose	9	166	0~12
244	7	0 dose	M	household	0	2 dose	9	262	0~12
245	9	0 dose	M	household	0	2 dose	6	143	0~12
246	6	0 dose	F	no-household	0	2 dose	13	349	13~17
247	23	0 dose	F	no-household	0	2 dose	8	266	0~12
248	23	0 dose	F	household	0	2 dose	8	266	0~12
249	8	0 dose	M	no-household	0	2 dose	16	279	13~17
250	3	0 dose	M	no-household	0	2 dose	9	166	0~12
251	3	0 dose	M	household	0	2 dose	9	166	0~12
252	4	0 dose	M	no-household	0	2 dose	9	166	0~12
253	10	0 dose	M	no-household	0	2 dose	12	262	0~12
254	21	0 dose	M	no-household	0	2 dose	7	273	0~12
255	16	0 dose	M	no-household	0	2 dose	12	258	0~12
256	4	0 dose	M	no-household	0	2 dose	9	166	0~12
257	6	0 dose	M	no-household	0	2 dose	6	236	0~12
258	4	0 dose	M	no-household	0	2 dose	9	166	0~12
259	4	0 dose	M	no-household	0	2 dose	9	166	0~12
260	4	0 dose	M	no-household	0	2 dose	9	166	0~12
261	4	0 dose	M	no-household	0	2 dose	9	166	0~12
262	16	0 dose	M	no-household	0	2 dose	12	258	0~12
263	4	0 dose	M	no-household	0	2 dose	9	166	0~12
264	8	0 dose	F	no-household	0	2 dose	14	349	13~17
265	4	0 dose	M	no-household	0	2 dose	9	166	0~12
266	4	0 dose	M	no-household	0	2 dose	9	166	0~12
267	4	0 dose	M	no-household	0	2 dose	9	166	0~12
268	4	0 dose	M	no-household	0	2 dose	9	166	0~12
269	4	0 dose	M	no-household	0	2 dose	9	166	0~12
270	6	0 dose	M	no-household	0	2 dose	6	236	0~12
271	23	0 dose	M	no-household	0	2 dose	16	359	13~17
272	19	0 dose	M	no-household	0	2 dose	10	250	0~12
273	19	0 dose	M	no-household	0	2 dose	10	250	0~12
274	23	0 dose	M	no-household	0	2 dose	16	359	13~17
275	19	0 dose	M	no-household	0	2 dose	10	250	0~12
276	19	0 dose	M	no-household	0	2 dose	10	250	0~12
277	19	0 dose	M	no-household	0	2 dose	10	250	0~12
278	19	0 dose	M	no-household	0	2 dose	10	250	0~12
279	8	0 dose	M	no-household	0	2 dose	9	250	0~12
280	19	0 dose	M	no-household	0	2 dose	10	250	0~12
281	19	0 dose	M	no-household	0	2 dose	10	250	0~12
282	19	0 dose	M	no-household	0	2 dose	10	250	0~12
283	19	0 dose	M	no-household	0	2 dose	10	250	0~12
284	19	0 dose	M	no-household	0	2 dose	10	250	0~12
285	19	0 dose	M	no-household	0	2 dose	10	250	0~12
286	19	0 dose	M	no-household	0	2 dose	10	250	0~12
287	11	0 dose	M	no-household	0	2 dose	6	260	0~12
288	11	0 dose	M	no-household	0	2 dose	6	260	0~12
289	10	0 dose	M	no-household	0	2 dose	6	260	0~12
290	19	0 dose	M	no-household	0	2 dose	10	250	0~12
291	11	0 dose	M	no-household	0	2 dose	6	260	0~12
292	19	0 dose	M	no-household	0	2 dose	10	250	0~12
293	11	0 dose	M	no-household	0	2 dose	6	260	0~12
294	18	0 dose	M	no-household	0	2 dose	16	359	13~17
295	11	0 dose	M	no-household	0	2 dose	6	260	0~12
296	8	0 dose	M	no-household	0	2 dose	9	250	0~12
297	19	0 dose	M	no-household	0	2 dose	10	250	0~12
298	19	0 dose	M	no-household	0	2 dose	10	250	0~12
299	19	0 dose	M	no-household	0	2 dose	10	250	0~12
300	19	0 dose	M	no-household	0	2 dose	10	250	0~12
301	19	0 dose	M	no-household	0	2 dose	10	250	0~12
302	19	0 dose	M	no-household	0	2 dose	10	250	0~12
303	19	0 dose	M	no-household	0	2 dose	10	250	0~12
304	19	0 dose	M	no-household	0	2 dose	10	250	0~12
305	19	0 dose	M	no-household	0	2 dose	10	250	0~12
306	19	0 dose	M	no-household	0	2 dose	10	250	0~12
307	19	0 dose	M	no-household	0	2 dose	10	250	0~12
308	11	0 dose	M	household	0	2 dose	6	260	0~12
309	19	0 dose	M	no-household	0	2 dose	10	250	0~12
310	23	0 dose	M	no-household	0	2 dose	16	359	13~17
311	19	0 dose	M	no-household	0	2 dose	10	250	0~12
312	19	0 dose	M	no-household	0	2 dose	10	250	0~12
313	11	0 dose	M	no-household	0	2 dose	6	260	0~12
314	12	0 dose	F	household	0	2 dose	14	349	13~17
315	19	0 dose	M	no-household	0	2 dose	10	250	0~12
316	4	0 dose	M	no-household	0	2 dose	9	166	0~12
317	4	0 dose	M	no-household	0	2 dose	9	166	0~12
318	11	0 dose	M	no-household	0	2 dose	6	260	0~12
319	19	0 dose	M	no-household	0	2 dose	10	250	0~12
320	8	0 dose	F	no-household	0	2 dose	14	349	13~17
321	19	0 dose	M	no-household	0	2 dose	10	250	0~12
322	10	0 dose	M	no-household	0	2 dose	6	260	0~12
323	6	0 dose	F	no-household	0	2 dose	13	349	13~17
324	19	0 dose	M	no-household	0	2 dose	10	250	0~12
325	4	0 dose	M	no-household	0	2 dose	9	166	0~12
326	4	0 dose	M	no-household	0	2 dose	9	166	0~12
327	4	0 dose	M	no-household	0	2 dose	9	166	0~12
328	12	0 dose	M	no-household	0	2 dose	9	250	0~12
329	19	0 dose	M	no-household	0	2 dose	10	250	0~12
330	19	0 dose	M	no-household	0	2 dose	10	250	0~12
331	19	0 dose	M	no-household	0	2 dose	10	250	0~12
332	19	0 dose	M	no-household	0	2 dose	10	250	0~12
333	11	0 dose	M	no-household	0	2 dose	6	260	0~12
334	11	0 dose	M	no-household	0	2 dose	6	260	0~12
335	11	0 dose	M	no-household	0	2 dose	6	260	0~12
336	11	0 dose	M	no-household	0	2 dose	6	260	0~12
337	10	0 dose	M	no-household	0	2 dose	6	260	0~12
338	10	0 dose	M	no-household	0	2 dose	6	260	0~12
339	16	0 dose	M	no-household	0	2 dose	16	359	13~17
340	19	0 dose	M	no-household	0	2 dose	10	250	0~12
341	19	0 dose	M	no-household	0	2 dose	10	250	0~12
342	19	0 dose	M	no-household	0	2 dose	10	250	0~12
343	23	0 dose	M	no-household	0	2 dose	16	359	13~17
344	23	0 dose	M	no-household	0	2 dose	16	359	13~17
345	7	0 dose	F	no-household	0	2 dose	9	247	0~12
346	7	0 dose	F	no-household	0	2 dose	9	249	0~12
347	11	0 dose	M	no-household	0	2 dose	6	260	0~12
348	21	0 dose	M	no-household	0	2 dose	16	359	13~17
349	19	0 dose	M	no-household	0	2 dose	10	250	0~12
350	11	0 dose	M	no-household	0	2 dose	6	260	0~12
351	11	0 dose	M	no-household	0	2 dose	6	260	0~12
352	19	0 dose	M	no-household	0	2 dose	10	250	0~12
353	19	0 dose	M	no-household	0	2 dose	10	250	0~12
354	19	0 dose	M	no-household	0	2 dose	10	250	0~12
355	11	0 dose	M	no-household	0	2 dose	6	260	0~12
356	4	0 dose	M	no-household	0	2 dose	9	166	0~12
357	4	0 dose	M	no-household	0	2 dose	9	166	0~12
358	11	0 dose	M	no-household	0	2 dose	6	260	0~12
359	4	0 dose	M	no-household	0	2 dose	9	166	0~12
360	4	0 dose	M	no-household	0	2 dose	9	166	0~12
361	4	0 dose	M	no-household	0	2 dose	9	166	0~12
362	4	0 dose	M	no-household	0	2 dose	9	166	0~12
363	4	0 dose	M	no-household	0	2 dose	9	166	0~12
364	24	0 dose	M	no-household	0	2 dose	5	223	0~12
365	24	0 dose	M	no-household	0	2 dose	5	223	0~12
366	24	0 dose	M	no-household	0	2 dose	5	223	0~12
367	24	0 dose	M	no-household	0	2 dose	7	214	0~12
368	24	0 dose	M	no-household	0	2 dose	7	214	0~12
369	24	0 dose	M	no-household	0	2 dose	7	214	0~12
370	24	0 dose	M	no-household	0	2 dose	7	214	0~12
371	24	0 dose	M	no-household	0	2 dose	7	214	0~12
372	24	0 dose	M	no-household	0	2 dose	7	214	0~12
373	24	0 dose	M	no-household	0	2 dose	5	223	0~12
374	24	0 dose	M	no-household	0	2 dose	5	223	0~12
375	24	0 dose	M	no-household	0	2 dose	5	223	0~12
376	25	0 dose	M	no-household	0	2 dose	5	223	0~12
377	24	0 dose	M	no-household	0	2 dose	5	223	0~12
378	6	0 dose	M	no-household	0	2 dose	6	236	0~12
379	24	0 dose	M	no-household	0	2 dose	5	223	0~12
380	24	0 dose	M	no-household	0	2 dose	5	223	0~12
381	24	0 dose	M	no-household	0	2 dose	5	223	0~12
382	24	0 dose	M	no-household	0	2 dose	5	223	0~12
383	24	0 dose	M	no-household	0	2 dose	5	223	0~12
384	7	0 dose	F	no-household	0	2 dose	9	247	0~12
385	24	0 dose	M	no-household	0	2 dose	5	223	0~12
386	6	0 dose	F	no-household	0	2 dose	13	349	13~17
387	6	0 dose	F	no-household	0	2 dose	13	349	13~17
388	24	0 dose	M	no-household	0	2 dose	5	223	0~12
389	9	0 dose	M	no-household	0	2 dose	9	248	0~12
390	24	0 dose	M	no-household	0	2 dose	5	223	0~12
391	6	0 dose	M	no-household	0	2 dose	6	236	0~12
392	25	0 dose	M	no-household	0	2 dose	5	223	0~12
393	24	0 dose	M	no-household	0	2 dose	5	223	0~12
394	24	0 dose	M	no-household	0	2 dose	5	223	0~12
395	24	0 dose	M	no-household	0	2 dose	5	223	0~12
396	24	0 dose	M	no-household	0	2 dose	5	223	0~12
397	22	0 dose	M	no-household	0	2 dose	17	354	13~17
398	22	0 dose	M	no-household	0	2 dose	17	354	13~17
399	22	0 dose	M	no-household	0	2 dose	17	354	13~17
400	22	0 dose	M	no-household	0	2 dose	17	354	13~17
401	22	0 dose	M	no-household	0	2 dose	17	354	13~17
402	22	0 dose	M	no-household	0	2 dose	17	354	13~17
403	22	0 dose	M	no-household	0	2 dose	17	354	13~17
404	17	0 dose	M	no-household	0	2 dose	11	261	0~12
405	22	0 dose	M	no-household	0	2 dose	17	354	13~17
406	6	0 dose	F	no-household	0	2 dose	13	349	13~17
407	22	0 dose	M	no-household	0	2 dose	17	354	13~17
408	22	0 dose	M	no-household	0	2 dose	17	354	13~17
409	22	0 dose	M	no-household	0	2 dose	17	354	13~17
410	22	0 dose	M	no-household	0	2 dose	17	354	13~17
411	22	0 dose	M	no-household	0	2 dose	17	354	13~17
412	19	0 dose	M	no-household	0	2 dose	7	262	0~12
413	22	0 dose	M	no-household	0	2 dose	17	354	13~17
414	22	0 dose	M	no-household	0	2 dose	17	354	13~17
415	17	0 dose	F	no-household	0	2 dose	10	265	0~12
416	22	0 dose	M	no-household	0	2 dose	17	354	13~17
417	6	0 dose	F	no-household	0	2 dose	13	349	13~17
418	22	0 dose	M	no-household	0	2 dose	17	354	13~17
419	4	0 dose	M	no-household	0	2 dose	9	166	0~12
420	22	0 dose	M	no-household	0	2 dose	17	354	13~17
421	22	0 dose	M	no-household	0	2 dose	17	354	13~17
422	22	0 dose	M	no-household	0	2 dose	17	354	13~17
423	16	0 dose	M	no-household	0	2 dose	11	261	0~12
424	19	0 dose	M	no-household	0	2 dose	7	262	0~12
425	16	0 dose	M	no-household	0	2 dose	11	261	0~12
426	10	0 dose	F	no-household	0	2 dose	17	347	13~17
427	22	0 dose	M	no-household	0	2 dose	17	354	13~17
428	22	0 dose	M	no-household	0	2 dose	17	354	13~17
429	19	0 dose	F	no-household	0	2 dose	10	265	0~12
430	19	0 dose	F	no-household	0	2 dose	10	265	0~12
431	22	0 dose	M	no-household	0	2 dose	17	354	13~17
432	6	0 dose	F	no-household	0	2 dose	13	349	13~17
433	19	0 dose	F	no-household	0	2 dose	10	265	0~12
434	3	0 dose	M	household	0	2 dose	17	201	13~17
435	22	0 dose	M	no-household	0	2 dose	17	354	13~17
436	4	0 dose	M	no-household	0	2 dose	9	166	0~12
437	7	0 dose	M	no-household	0	2 dose	9	262	0~12
438	4	0 dose	M	no-household	0	2 dose	9	166	0~12
439	17	0 dose	F	no-household	0	2 dose	10	265	0~12
440	9	0 dose	M	no-household	0	2 dose	9	249	0~12
441	18	0 dose	F	household	0	2 dose	16	355	13~17
442	22	0 dose	M	no-household	0	2 dose	17	354	13~17
443	19	0 dose	M	no-household	0	2 dose	7	262	0~12
444	19	0 dose	M	no-household	0	2 dose	7	262	0~12
445	18	0 dose	M	household	0	2 dose	11	261	0~12
446	16	0 dose	M	no-household	0	2 dose	11	261	0~12
447	11	0 dose	F	no-household	0	2 dose	17	347	13~17
448	13	0 dose	F	no-household	0	2 dose	8	260	0~12
449	10	0 dose	F	no-household	0	2 dose	17	347	13~17
450	22	0 dose	M	no-household	0	2 dose	17	354	13~17
451	22	0 dose	M	no-household	0	2 dose	17	354	13~17
452	10	0 dose	F	no-household	0	2 dose	17	347	13~17
453	22	0 dose	M	no-household	0	2 dose	17	354	13~17
454	22	0 dose	M	no-household	0	2 dose	17	354	13~17
455	22	0 dose	M	no-household	0	2 dose	17	354	13~17
456	22	0 dose	M	no-household	0	2 dose	17	354	13~17
457	22	0 dose	M	no-household	0	2 dose	17	354	13~17
458	6	0 dose	M	no-household	0	2 dose	6	236	0~12
459	11	0 dose	F	no-household	0	2 dose	17	347	13~17
460	22	0 dose	M	no-household	0	2 dose	17	354	13~17
461	18	0 dose	F	no-household	0	2 dose	10	265	0~12
462	4	0 dose	M	no-household	0	2 dose	9	166	0~12
463	22	0 dose	M	no-household	0	2 dose	17	354	13~17
464	22	0 dose	M	no-household	0	2 dose	17	354	13~17
465	22	0 dose	M	no-household	0	2 dose	17	354	13~17
466	4	0 dose	M	no-household	0	2 dose	9	166	0~12
467	23	0 dose	F	no-household	0	2 dose	6	242	0~12
468	23	0 dose	F	no-household	0	2 dose	6	242	0~12
469	23	0 dose	F	no-household	0	2 dose	6	242	0~12
470	23	0 dose	F	no-household	0	2 dose	6	242	0~12
471	23	0 dose	F	no-household	0	2 dose	6	242	0~12
472	23	0 dose	F	no-household	0	2 dose	6	242	0~12
473	23	0 dose	F	no-household	0	2 dose	6	242	0~12
474	23	0 dose	F	no-household	0	2 dose	6	242	0~12
475	23	0 dose	F	no-household	0	2 dose	6	242	0~12
476	23	0 dose	F	no-household	0	2 dose	6	242	0~12
477	8	0 dose	F	no-household	0	2 dose	14	349	13~17
478	23	0 dose	F	no-household	0	2 dose	6	242	0~12
479	6	0 dose	F	no-household	0	2 dose	9	249	0~12
480	8	0 dose	F	no-household	0	2 dose	14	349	13~17
481	4	0 dose	M	no-household	0	2 dose	15	181	13~17
482	4	0 dose	M	no-household	0	2 dose	15	181	13~17
483	4	0 dose	M	no-household	0	2 dose	15	181	13~17
484	5	0 dose	M	no-household	0	2 dose	17	439	13~17
485	5	0 dose	M	no-household	0	2 dose	17	439	13~17
486	5	0 dose	M	no-household	0	2 dose	17	439	13~17
487	9	0 dose	M	no-household	0	2 dose	17	439	13~17
488	5	0 dose	M	no-household	0	2 dose	17	439	13~17
489	5	0 dose	M	no-household	0	2 dose	17	439	13~17
490	7	0 dose	M	no-household	0	2 dose	17	439	13~17
491	7	0 dose	M	no-household	0	2 dose	17	439	13~17
492	8	0 dose	M	no-household	0	2 dose	17	439	13~17
493	8	0 dose	M	no-household	0	2 dose	17	439	13~17
494	7	0 dose	M	no-household	0	2 dose	17	439	13~17
495	7	0 dose	M	no-household	0	2 dose	17	305	13~17
496	5	0 dose	M	no-household	0	2 dose	17	305	13~17
497	4	0 dose	M	no-household	0	2 dose	17	305	13~17
498	6	0 dose	F	no-household	0	2 dose	9	251	0~12
499	8	0 dose	F	no-household	0	2 dose	9	251	0~12
500	9	0 dose	F	household	0	2 dose	11	253	0~12
501	12	0 dose	M	no-household	0	2 dose	5	229	0~12
502	5	0 dose	M	no-household	0	2 dose	5	229	0~12
503	13	0 dose	M	no-household	0	2 dose	5	229	0~12
504	6	0 dose	M	no-household	0	2 dose	5	229	0~12
505	7	0 dose	M	no-household	0	2 dose	5	229	0~12
506	6	0 dose	M	no-household	0	2 dose	5	229	0~12
507	5	0 dose	M	no-household	0	2 dose	5	229	0~12
508	7	0 dose	M	no-household	0	2 dose	5	229	0~12
509	7	0 dose	M	no-household	0	2 dose	5	229	0~12
510	7	0 dose	M	no-household	0	2 dose	5	229	0~12
511	12	0 dose	M	no-household	0	2 dose	13	346	13~17
512	6	0 dose	M	no-household	0	2 dose	13	346	13~17
513	12	0 dose	M	no-household	0	2 dose	13	346	13~17
514	6	0 dose	M	no-household	0	2 dose	13	346	13~17
515	6	0 dose	M	no-household	0	2 dose	13	346	13~17
516	6	0 dose	M	no-household	0	2 dose	13	346	13~17
517	12	0 dose	M	no-household	0	2 dose	13	346	13~17
518	12	0 dose	M	no-household	0	2 dose	13	346	13~17
519	6	0 dose	M	no-household	0	2 dose	13	346	13~17
520	12	0 dose	M	no-household	0	2 dose	13	346	13~17
521	6	0 dose	M	no-household	0	2 dose	13	346	13~17
522	6	0 dose	M	no-household	0	2 dose	13	346	13~17
523	12	0 dose	M	no-household	0	2 dose	13	346	13~17
524	11	0 dose	F	no-household	0	2 dose	11	253	0~12
525	8	0 dose	F	no-household	0	2 dose	11	253	0~12
526	8	0 dose	F	no-household	0	2 dose	11	253	0~12
527	7	0 dose	F	no-household	0	2 dose	11	253	0~12
528	9	0 dose	F	no-household	0	2 dose	11	253	0~12
529	7	0 dose	F	no-household	0	2 dose	11	253	0~12
530	7	0 dose	F	no-household	0	2 dose	11	253	0~12
531	7	0 dose	F	no-household	0	2 dose	11	253	0~12
532	6	0 dose	F	no-household	0	2 dose	11	253	0~12
533	8	0 dose	F	no-household	0	2 dose	11	253	0~12
534	8	0 dose	F	no-household	0	2 dose	11	253	0~12
535	5	0 dose	M	no-household	0	2 dose	15	344	13~17
536	5	0 dose	M	no-household	0	2 dose	15	344	13~17
537	7	0 dose	M	no-household	0	2 dose	15	344	13~17
538	6	0 dose	M	no-household	0	2 dose	15	344	13~17
539	6	0 dose	M	no-household	0	2 dose	15	344	13~17
540	7	0 dose	M	no-household	0	2 dose	15	344	13~17
541	4	0 dose	M	no-household	0	2 dose	15	344	13~17
542	4	0 dose	M	no-household	0	2 dose	15	344	13~17
543	4	0 dose	M	no-household	0	2 dose	15	344	13~17
544	5	0 dose	M	no-household	0	2 dose	15	344	13~17
545	6	0 dose	M	no-household	0	2 dose	9	251	0~12
546	6	0 dose	M	no-household	0	2 dose	9	251	0~12
547	6	0 dose	M	no-household	0	2 dose	9	251	0~12
548	10	0 dose	M	no-household	0	2 dose	5	229	0~12
549	6	0 dose	M	no-household	0	2 dose	5	229	0~12
550	12	0 dose	M	household	0	2 dose	13	346	13~17
551	19	0 dose	F	no-household	0	2 dose	10	237	0~12
552	37	0 dose	F	no-household	0	2 dose	10	237	0~12
553	23	0 dose	F	no-household	0	2 dose	10	237	0~12
554	5	0 dose	F	no-household	0	2 dose	10	237	0~12
555	18	0 dose	F	no-household	0	2 dose	10	237	0~12
556	11	0 dose	F	no-household	0	2 dose	10	237	0~12
557	36	0 dose	F	no-household	0	2 dose	10	237	0~12
558	17	0 dose	F	household	0	2 dose	10	237	0~12
559	5	0 dose	M	no-household	0	2 dose	16	349	13~17
560	2	0 dose	M	no-household	0	2 dose	16	349	13~17
561	5	0 dose	M	no-household	0	2 dose	16	349	13~17
562	5	0 dose	M	no-household	0	2 dose	16	349	13~17
563	5	0 dose	M	no-household	0	2 dose	16	349	13~17
564	5	0 dose	M	no-household	0	2 dose	16	349	13~17
565	5	0 dose	M	no-household	0	2 dose	16	349	13~17
566	5	0 dose	M	no-household	0	2 dose	16	349	13~17
567	2	0 dose	M	no-household	0	2 dose	16	349	13~17
568	5	0 dose	M	no-household	0	2 dose	16	349	13~17
569	5	0 dose	M	no-household	0	2 dose	16	349	13~17
570	5	0 dose	M	no-household	0	2 dose	16	349	13~17
571	5	0 dose	M	no-household	0	2 dose	16	349	13~17
572	5	0 dose	M	no-household	0	2 dose	16	349	13~17
573	5	0 dose	M	no-household	0	2 dose	16	349	13~17
574	5	0 dose	M	no-household	0	2 dose	16	349	13~17
575	2	0 dose	M	no-household	0	2 dose	16	349	13~17
576	5	0 dose	M	no-household	0	2 dose	16	349	13~17
577	5	0 dose	M	no-household	0	2 dose	16	349	13~17
578	5	0 dose	M	no-household	0	2 dose	16	349	13~17
579	5	0 dose	M	no-household	0	2 dose	16	349	13~17
580	7	0 dose	M	no-household	0	1 dose	7	177	0~12
581	5	0 dose	M	no-household	0	1 dose	7	177	0~12
582	7	0 dose	M	no-household	0	1 dose	7	177	0~12
583	8	0 dose	M	no-household	0	2 dose	13	346	13~17
584	9	0 dose	F	no-household	0	2 dose	8	261	0~12
585	7	0 dose	F	no-household	0	2 dose	8	261	0~12
586	7	0 dose	F	no-household	0	2 dose	8	261	0~12
587	9	0 dose	F	household	0	2 dose	8	261	0~12
588	5	0 dose	M	no-household	0	2 dose	15	181	13~17
589	5	0 dose	M	no-household	0	2 dose	15	181	13~17
590	6	0 dose	M	no-household	0	2 dose	15	181	13~17
591	6	0 dose	M	no-household	0	2 dose	15	181	13~17
592	5	0 dose	M	no-household	0	2 dose	15	181	13~17
593	6	0 dose	M	no-household	0	2 dose	15	181	13~17
594	8	1 dose	M	no-household	0	2 dose	11	239	0~12
595	8	1 dose	M	no-household	0	2 dose	11	239	0~12
596	23	1 dose	F	no-household	0	2 dose	8	266	0~12
597	7	1 dose	F	household	0	2 dose	8	251	0~12
598	23	1 dose	F	no-household	0	2 dose	8	266	0~12
599	9	1 dose	F	no-household	0	2 dose	6	249	0~12
600	9	1 dose	M	household	0	2 dose	6	143	0~12
601	23	1 dose	F	no-household	0	2 dose	8	266	0~12
602	24	1 dose	F	no-household	0	2 dose	10	259	0~12
603	4	1 dose	M	no-household	0	2 dose	9	166	0~12
604	7	1 dose	M	no-household	0	2 dose	9	262	0~12
605	18	1 dose	F	no-household	0	2 dose	17	358	13~17
606	6	1 dose	M	no-household	0	2 dose	16	279	13~17
607	23	1 dose	F	no-household	0	2 dose	8	266	0~12
608	23	1 dose	F	no-household	0	2 dose	8	266	0~12
609	19	1 dose	M	no-household	0	2 dose	16	359	13~17
610	23	1 dose	M	no-household	0	2 dose	16	359	13~17
611	11	1 dose	M	no-household	0	2 dose	6	260	0~12
612	23	1 dose	M	no-household	0	2 dose	16	359	13~17
613	23	1 dose	M	no-household	0	2 dose	16	359	13~17
614	11	1 dose	M	no-household	0	2 dose	6	260	0~12
615	19	1 dose	M	no-household	0	2 dose	10	250	0~12
616	19	1 dose	M	no-household	0	2 dose	10	250	0~12
617	25	1 dose	M	no-household	0	2 dose	5	223	0~12
618	24	1 dose	M	no-household	0	2 dose	5	223	0~12
619	7	1 dose	F	no-household	0	2 dose	13	349	13~17
620	22	1 dose	M	no-household	0	2 dose	17	354	13~17
621	15	1 dose	F	no-household	0	2 dose	16	355	13~17
622	18	1 dose	F	no-household	0	2 dose	10	265	0~12
623	19	1 dose	M	no-household	0	2 dose	12	260	0~12
624	14	1 dose	F	household	0	2 dose	13	349	13~17
625	16	1 dose	M	no-household	0	2 dose	11	261	0~12
626	22	1 dose	M	no-household	0	2 dose	17	354	13~17
627	22	1 dose	M	no-household	0	2 dose	17	354	13~17
628	10	1 dose	F	no-household	0	2 dose	11	253	0~12
629	7	1 dose	F	no-household	0	2 dose	11	253	0~12
630	7	1 dose	F	no-household	0	2 dose	11	253	0~12
631	7	1 dose	F	no-household	0	2 dose	11	253	0~12
632	9	1 dose	F	no-household	0	2 dose	11	253	0~12
633	31	1 dose	F	no-household	0	2 dose	10	237	0~12
634	5	1 dose	M	no-household	0	2 dose	16	349	13~17
635	7	1 dose	F	no-household	0	2 dose	8	261	0~12
636	8	2 dose	M	no-household	0	2 dose	16	279	13~17
637	4	2 dose	M	no-household	0	2 dose	9	166	0~12
638	24	2 dose	M	no-household	0	2 dose	16	371	13~17
639	24	2 dose	M	no-household	0	2 dose	16	371	13~17
640	24	2 dose	M	no-household	0	2 dose	16	371	13~17
641	9	2 dose	M	no-household	0	2 dose	7	261	0~12
642	7	2 dose	M	no-household	0	2 dose	7	261	0~12
643	9	2 dose	M	no-household	0	2 dose	7	261	0~12
644	8	2 dose	F	no-household	0	2 dose	13	349	13~17
645	18	2 dose	F	household	0	2 dose	17	358	13~17
646	9	2 dose	F	household	0	2 dose	13	349	13~17
647	6	2 dose	F	no-household	0	2 dose	13	349	13~17
648	13	2 dose	F	household	0	2 dose	6	251	0~12
649	6	2 dose	F	no-household	0	2 dose	13	349	13~17
650	24	2 dose	F	no-household	0	2 dose	10	259	0~12
651	8	2 dose	F	no-household	0	2 dose	13	349	13~17
652	13	2 dose	M	no-household	0	2 dose	6	263	0~12
653	18	2 dose	F	household	0	2 dose	17	358	13~17
654	11	2 dose	M	no-household	0	2 dose	11	239	0~12
655	9	2 dose	M	household	0	2 dose	6	143	0~12
656	6	2 dose	F	no-household	0	2 dose	13	349	13~17
657	6	2 dose	F	no-household	0	2 dose	13	349	13~17
658	23	2 dose	F	no-household	0	2 dose	8	266	0~12
659	8	2 dose	M	household	0	2 dose	9	262	0~12
660	23	2 dose	F	no-household	0	2 dose	8	266	0~12
661	7	2 dose	M	household	0	2 dose	9	262	0~12
662	13	2 dose	M	household	0	2 dose	12	262	0~12
663	7	2 dose	M	household	0	2 dose	9	262	0~12
664	13	2 dose	M	household	0	2 dose	12	262	0~12
665	19	2 dose	M	household	0	2 dose	17	347	13~17
666	11	2 dose	M	no-household	0	2 dose	16	279	13~17
667	12	2 dose	M	no-household	0	2 dose	13	352	13~17
668	23	2 dose	F	no-household	0	2 dose	8	266	0~12
669	6	2 dose	F	no-household	0	2 dose	15	351	13~17
670	23	2 dose	F	no-household	0	2 dose	8	266	0~12
671	23	2 dose	F	no-household	0	2 dose	8	266	0~12
672	10	2 dose	F	no-household	0	2 dose	8	251	0~12
673	23	2 dose	F	no-household	0	2 dose	8	266	0~12
674	23	2 dose	F	no-household	0	2 dose	8	266	0~12
675	5	2 dose	M	no-household	0	2 dose	9	262	0~12
676	23	2 dose	F	no-household	0	2 dose	8	266	0~12
677	9	2 dose	M	household	0	2 dose	6	143	0~12
678	23	2 dose	F	no-household	0	2 dose	8	266	0~12
679	23	2 dose	F	no-household	0	2 dose	8	266	0~12
680	23	2 dose	F	no-household	0	2 dose	8	266	0~12
681	23	2 dose	F	no-household	0	2 dose	8	266	0~12
682	18	2 dose	F	household	0	2 dose	17	358	13~17
683	11	2 dose	M	household	0	2 dose	11	254	0~12
684	18	2 dose	F	household	0	2 dose	17	358	13~17
685	7	2 dose	M	no-household	0	2 dose	12	262	0~12
686	18	2 dose	F	household	0	2 dose	17	358	13~17
687	8	2 dose	M	no-household	0	2 dose	6	263	0~12
688	18	2 dose	F	household	0	2 dose	17	358	13~17
689	18	2 dose	F	household	0	2 dose	17	358	13~17
690	23	2 dose	F	no-household	0	2 dose	8	266	0~12
691	23	2 dose	F	no-household	0	2 dose	8	266	0~12
692	23	2 dose	F	no-household	0	2 dose	8	266	0~12
693	9	2 dose	M	no-household	0	2 dose	17	349	13~17
694	23	2 dose	F	no-household	0	2 dose	8	266	0~12
695	8	2 dose	M	no-household	0	2 dose	9	248	0~12
696	24	2 dose	M	no-household	0	2 dose	16	371	13~17
697	24	2 dose	M	no-household	0	2 dose	16	371	13~17
698	24	2 dose	M	no-household	0	2 dose	16	371	13~17
699	7	2 dose	M	no-household	0	2 dose	9	262	0~12
700	24	2 dose	M	no-household	0	2 dose	16	371	13~17
701	24	2 dose	M	no-household	0	2 dose	16	371	13~17
702	24	2 dose	M	no-household	0	2 dose	16	371	13~17
703	24	2 dose	M	no-household	0	2 dose	16	371	13~17
704	8	2 dose	M	no-household	0	2 dose	9	248	0~12
705	24	2 dose	M	no-household	0	2 dose	16	371	13~17
706	24	2 dose	M	no-household	0	2 dose	16	371	13~17
707	8	2 dose	M	no-household	0	2 dose	6	263	0~12
708	8	2 dose	M	no-household	0	2 dose	9	262	0~12
709	13	2 dose	M	household	0	2 dose	12	262	0~12
710	16	2 dose	M	household	0	2 dose	12	262	0~12
711	23	2 dose	F	no-household	0	2 dose	8	266	0~12
712	16	2 dose	M	household	0	2 dose	11	265	0~12
713	22	2 dose	F	no-household	0	2 dose	11	262	0~12
714	3	2 dose	M	no-household	0	2 dose	9	166	0~12
715	15	2 dose	F	household	0	2 dose	17	358	13~17
716	10	2 dose	M	no-household	0	2 dose	6	263	0~12
717	3	2 dose	M	no-household	0	2 dose	9	166	0~12
718	23	2 dose	F	no-household	0	2 dose	8	266	0~12
719	3	2 dose	M	no-household	0	2 dose	9	166	0~12
720	6	2 dose	M	no-household	0	2 dose	6	236	0~12
721	24	2 dose	F	no-household	0	2 dose	10	259	0~12
722	8	2 dose	F	no-household	0	2 dose	13	349	13~17
723	7	2 dose	M	no-household	0	2 dose	9	248	0~12
724	24	2 dose	M	no-household	0	2 dose	7	273	0~12
725	10	2 dose	F	no-household	0	2 dose	8	251	0~12
726	6	2 dose	F	no-household	0	2 dose	15	351	13~17
727	7	2 dose	M	no-household	0	2 dose	9	248	0~12
728	23	2 dose	F	no-household	0	2 dose	8	266	0~12
729	8	2 dose	M	no-household	0	2 dose	9	262	0~12
730	23	2 dose	F	no-household	0	2 dose	8	266	0~12
731	8	2 dose	M	no-household	0	2 dose	6	263	0~12
732	23	2 dose	F	no-household	0	2 dose	8	266	0~12
733	3	2 dose	M	household	0	2 dose	9	166	0~12
734	24	2 dose	F	household	0	2 dose	10	259	0~12
735	18	2 dose	M	no-household	0	2 dose	11	267	0~12
736	24	2 dose	M	no-household	0	2 dose	16	371	13~17
737	18	2 dose	M	no-household	0	2 dose	11	267	0~12
738	18	2 dose	M	no-household	0	2 dose	11	267	0~12
739	18	2 dose	M	no-household	0	2 dose	11	267	0~12
740	18	2 dose	M	no-household	0	2 dose	11	267	0~12
741	12	2 dose	F	no-household	0	2 dose	13	349	13~17
742	19	2 dose	M	no-household	0	2 dose	11	267	0~12
743	18	2 dose	M	no-household	0	2 dose	11	267	0~12
744	9	2 dose	M	no-household	0	2 dose	9	248	0~12
745	4	2 dose	M	no-household	0	2 dose	9	166	0~12
746	18	2 dose	M	no-household	0	2 dose	11	267	0~12
747	18	2 dose	M	no-household	0	2 dose	11	267	0~12
748	24	2 dose	M	no-household	0	2 dose	16	371	13~17
749	8	2 dose	M	no-household	0	2 dose	9	248	0~12
750	9	2 dose	M	no-household	0	2 dose	9	248	0~12
751	18	2 dose	M	no-household	0	2 dose	11	267	0~12
752	9	2 dose	M	no-household	0	2 dose	9	248	0~12
753	5	2 dose	M	no-household	0	2 dose	9	248	0~12
754	1	2 dose	M	no-household	0	2 dose	9	166	0~12
755	18	2 dose	F	household	0	2 dose	17	358	13~17
756	23	2 dose	F	no-household	0	2 dose	8	266	0~12
757	23	2 dose	F	no-household	0	2 dose	8	266	0~12
758	2	2 dose	M	no-household	0	2 dose	9	166	0~12
759	2	2 dose	M	no-household	0	2 dose	9	166	0~12
760	10	2 dose	M	household	0	2 dose	9	262	0~12
761	23	2 dose	F	no-household	0	2 dose	8	266	0~12
762	7	2 dose	M	no-household	0	2 dose	7	261	0~12
763	18	2 dose	F	no-household	0	2 dose	17	358	13~17
764	8	2 dose	M	no-household	0	2 dose	9	262	0~12
765	9	2 dose	M	household	0	2 dose	6	143	0~12
766	23	2 dose	F	no-household	0	2 dose	8	266	0~12
767	7	2 dose	F	no-household	0	2 dose	8	251	0~12
768	7	2 dose	M	no-household	0	2 dose	9	248	0~12
769	3	2 dose	M	no-household	0	2 dose	9	166	0~12
770	1	2 dose	M	no-household	0	2 dose	9	166	0~12
771	23	2 dose	F	no-household	0	2 dose	8	266	0~12
772	8	2 dose	M	no-household	0	2 dose	9	262	0~12
773	3	2 dose	M	no-household	0	2 dose	9	166	0~12
774	12	2 dose	F	household	0	2 dose	13	349	13~17
775	6	2 dose	F	no-household	0	2 dose	13	349	13~17
776	1	2 dose	M	no-household	0	2 dose	9	166	0~12
777	5	2 dose	M	no-household	0	2 dose	9	248	0~12
778	3	2 dose	M	no-household	0	2 dose	9	166	0~12
779	2	2 dose	M	no-household	0	2 dose	9	166	0~12
780	10	2 dose	F	no-household	0	2 dose	8	251	0~12
781	4	2 dose	M	no-household	0	2 dose	9	166	0~12
782	7	2 dose	M	no-household	0	2 dose	9	262	0~12
783	6	2 dose	F	no-household	0	2 dose	15	351	13~17
784	23	2 dose	F	no-household	0	2 dose	8	266	0~12
785	23	2 dose	F	no-household	0	2 dose	8	266	0~12
786	2	2 dose	M	no-household	0	2 dose	9	166	0~12
787	3	2 dose	M	no-household	0	2 dose	9	166	0~12
788	4	2 dose	M	no-household	0	2 dose	9	166	0~12
789	23	2 dose	F	no-household	0	2 dose	8	266	0~12
790	8	2 dose	M	no-household	0	2 dose	6	263	0~12
791	4	2 dose	M	no-household	0	2 dose	9	166	0~12
792	7	2 dose	M	no-household	0	2 dose	9	262	0~12
793	7	2 dose	M	no-household	0	2 dose	6	236	0~12
794	3	2 dose	M	no-household	0	2 dose	9	166	0~12
795	23	2 dose	F	no-household	0	2 dose	8	266	0~12
796	23	2 dose	F	no-household	0	2 dose	8	266	0~12
797	8	2 dose	M	no-household	0	2 dose	6	263	0~12
798	12	2 dose	F	household	0	2 dose	13	349	13~17
799	23	2 dose	F	no-household	0	2 dose	8	266	0~12
800	23	2 dose	F	no-household	0	2 dose	8	266	0~12
801	8	2 dose	F	no-household	0	2 dose	13	349	13~17
802	23	2 dose	F	no-household	0	2 dose	8	266	0~12
803	2	2 dose	M	no-household	0	2 dose	9	166	0~12
804	23	2 dose	F	no-household	0	2 dose	8	266	0~12
805	23	2 dose	F	no-household	0	2 dose	8	266	0~12
806	8	2 dose	M	no-household	0	2 dose	9	248	0~12
807	9	2 dose	M	no-household	0	2 dose	6	263	0~12
808	23	2 dose	F	no-household	0	2 dose	8	266	0~12
809	7	2 dose	M	no-household	0	2 dose	9	248	0~12
810	23	2 dose	F	no-household	0	2 dose	8	266	0~12
811	9	2 dose	M	no-household	0	2 dose	6	263	0~12
812	7	2 dose	M	no-household	0	2 dose	9	248	0~12
813	23	2 dose	F	no-household	0	2 dose	8	266	0~12
814	24	2 dose	M	no-household	0	2 dose	16	371	13~17
815	5	2 dose	M	no-household	0	2 dose	9	262	0~12
816	11	2 dose	F	no-household	0	2 dose	9	247	0~12
817	4	2 dose	M	no-household	0	2 dose	9	166	0~12
818	5	2 dose	M	no-household	0	2 dose	16	279	13~17
819	8	2 dose	F	no-household	0	2 dose	14	349	13~17
820	24	2 dose	M	no-household	0	2 dose	16	371	13~17
821	7	2 dose	M	no-household	0	2 dose	6	236	0~12
822	3	2 dose	M	no-household	0	2 dose	9	166	0~12
823	3	2 dose	M	no-household	0	2 dose	9	166	0~12
824	18	2 dose	M	no-household	0	2 dose	11	267	0~12
825	24	2 dose	F	no-household	0	2 dose	10	259	0~12
826	6	2 dose	F	no-household	0	2 dose	13	349	13~17
827	8	2 dose	F	no-household	0	2 dose	13	349	13~17
828	1	2 dose	M	no-household	0	2 dose	9	166	0~12
829	6	2 dose	F	no-household	0	2 dose	15	351	13~17
830	8	2 dose	M	no-household	0	2 dose	16	279	13~17
831	7	2 dose	M	no-household	0	2 dose	6	236	0~12
832	18	2 dose	F	no-household	0	2 dose	17	358	13~17
833	7	2 dose	F	no-household	0	2 dose	8	251	0~12
834	18	2 dose	F	no-household	0	2 dose	17	358	13~17
835	6	2 dose	F	no-household	0	2 dose	8	251	0~12
836	9	2 dose	M	no-household	0	2 dose	7	261	0~12
837	7	2 dose	M	no-household	0	2 dose	9	248	0~12
838	25	2 dose	M	no-household	0	2 dose	7	273	0~12
839	23	2 dose	F	no-household	0	2 dose	8	266	0~12
840	9	2 dose	M	no-household	0	2 dose	7	261	0~12
841	24	2 dose	F	no-household	0	2 dose	10	259	0~12
842	23	2 dose	F	no-household	0	2 dose	8	266	0~12
843	16	2 dose	M	no-household	0	2 dose	12	258	0~12
844	16	2 dose	M	no-household	0	2 dose	12	258	0~12
845	4	2 dose	M	no-household	0	2 dose	9	166	0~12
846	4	2 dose	M	no-household	0	2 dose	9	166	0~12
847	13	2 dose	M	no-household	0	2 dose	12	258	0~12
848	13	2 dose	M	no-household	0	2 dose	12	258	0~12
849	6	2 dose	M	household	0	2 dose	6	236	0~12
850	8	2 dose	M	no-household	0	2 dose	11	254	0~12
851	19	2 dose	M	no-household	0	2 dose	10	250	0~12
852	11	2 dose	M	no-household	0	2 dose	6	260	0~12
853	19	2 dose	M	no-household	0	2 dose	10	250	0~12
854	10	2 dose	M	no-household	0	2 dose	6	260	0~12
855	19	2 dose	M	no-household	0	2 dose	10	250	0~12
856	19	2 dose	M	no-household	0	2 dose	10	250	0~12
857	17	2 dose	M	no-household	0	2 dose	16	359	13~17
858	23	2 dose	M	no-household	0	2 dose	16	359	13~17
859	23	2 dose	M	no-household	0	2 dose	16	359	13~17
860	19	2 dose	M	no-household	0	2 dose	10	250	0~12
861	19	2 dose	M	no-household	0	2 dose	10	250	0~12
862	8	2 dose	F	no-household	0	2 dose	14	349	13~17
863	11	2 dose	M	no-household	0	2 dose	6	260	0~12
864	9	2 dose	M	no-household	0	2 dose	9	250	0~12
865	12	2 dose	M	no-household	0	2 dose	9	250	0~12
866	19	2 dose	M	no-household	0	2 dose	10	250	0~12
867	9	2 dose	F	no-household	0	2 dose	9	249	0~12
868	19	2 dose	M	no-household	0	2 dose	10	250	0~12
869	23	2 dose	M	no-household	0	2 dose	16	359	13~17
870	11	2 dose	M	no-household	0	2 dose	6	260	0~12
871	19	2 dose	M	no-household	0	2 dose	10	250	0~12
872	11	2 dose	M	no-household	0	2 dose	6	260	0~12
873	19	2 dose	M	no-household	0	2 dose	10	250	0~12
874	23	2 dose	M	no-household	0	2 dose	16	359	13~17
875	8	2 dose	F	no-household	0	2 dose	14	349	13~17
876	4	2 dose	M	no-household	0	2 dose	9	166	0~12
877	11	2 dose	M	no-household	0	2 dose	6	260	0~12
878	6	2 dose	M	no-household	0	2 dose	9	250	0~12
879	10	2 dose	M	no-household	0	2 dose	6	260	0~12
880	23	2 dose	M	no-household	0	2 dose	16	359	13~17
881	8	2 dose	F	no-household	0	2 dose	14	349	13~17
882	19	2 dose	M	no-household	0	2 dose	10	250	0~12
883	21	2 dose	M	no-household	0	2 dose	16	359	13~17
884	19	2 dose	M	no-household	0	2 dose	10	250	0~12
885	19	2 dose	M	no-household	0	2 dose	10	250	0~12
886	23	2 dose	M	no-household	0	2 dose	16	359	13~17
887	11	2 dose	M	no-household	0	2 dose	6	260	0~12
888	8	2 dose	F	no-household	0	2 dose	14	349	13~17
889	19	2 dose	M	no-household	0	2 dose	10	250	0~12
890	6	2 dose	M	no-household	0	2 dose	6	236	0~12
891	19	2 dose	M	no-household	0	2 dose	10	250	0~12
892	11	2 dose	M	no-household	0	2 dose	6	260	0~12
893	8	2 dose	M	no-household	0	2 dose	9	250	0~12
894	8	2 dose	F	no-household	0	2 dose	14	349	13~17
895	19	2 dose	M	no-household	0	2 dose	10	250	0~12
896	19	2 dose	M	no-household	0	2 dose	16	359	13~17
897	19	2 dose	M	no-household	0	2 dose	16	359	13~17
898	11	2 dose	M	no-household	0	2 dose	6	260	0~12
899	8	2 dose	F	no-household	0	2 dose	9	249	0~12
900	19	2 dose	M	no-household	0	2 dose	10	250	0~12
901	6	2 dose	M	no-household	0	2 dose	6	236	0~12
902	9	2 dose	F	no-household	0	2 dose	9	249	0~12
903	19	2 dose	M	no-household	0	2 dose	10	250	0~12
904	19	2 dose	M	no-household	0	2 dose	10	250	0~12
905	11	2 dose	M	no-household	0	2 dose	6	260	0~12
906	8	2 dose	F	no-household	0	2 dose	13	349	13~17
907	11	2 dose	M	no-household	0	2 dose	6	260	0~12
908	4	2 dose	M	no-household	0	2 dose	9	166	0~12
909	11	2 dose	M	no-household	0	2 dose	6	260	0~12
910	11	2 dose	M	no-household	0	2 dose	6	260	0~12
911	11	2 dose	M	no-household	0	2 dose	6	260	0~12
912	11	2 dose	M	no-household	0	2 dose	6	260	0~12
913	23	2 dose	M	no-household	0	2 dose	16	359	13~17
914	6	2 dose	M	no-household	0	2 dose	9	250	0~12
915	19	2 dose	M	no-household	0	2 dose	10	250	0~12
916	8	2 dose	F	no-household	0	2 dose	14	349	13~17
917	19	2 dose	M	no-household	0	2 dose	10	250	0~12
918	8	2 dose	M	no-household	0	2 dose	9	250	0~12
919	8	2 dose	M	no-household	0	2 dose	9	250	0~12
920	23	2 dose	M	no-household	0	2 dose	16	359	13~17
921	23	2 dose	M	no-household	0	2 dose	16	359	13~17
922	6	2 dose	F	no-household	0	2 dose	9	249	0~12
923	19	2 dose	M	no-household	0	2 dose	10	250	0~12
924	19	2 dose	M	no-household	0	2 dose	10	250	0~12
925	19	2 dose	M	no-household	0	2 dose	10	250	0~12
926	19	2 dose	M	no-household	0	2 dose	10	250	0~12
927	19	2 dose	M	no-household	0	2 dose	10	250	0~12
928	11	2 dose	M	no-household	0	2 dose	6	260	0~12
929	8	2 dose	F	no-household	0	2 dose	14	349	13~17
930	19	2 dose	M	no-household	0	2 dose	10	250	0~12
931	8	2 dose	M	no-household	0	2 dose	9	250	0~12
932	19	2 dose	M	no-household	0	2 dose	10	250	0~12
933	19	2 dose	M	no-household	0	2 dose	10	250	0~12
934	8	2 dose	F	no-household	0	2 dose	14	349	13~17
935	24	2 dose	M	no-household	0	2 dose	5	223	0~12
936	24	2 dose	M	no-household	0	2 dose	5	223	0~12
937	25	2 dose	M	household	0	2 dose	14	361	13~17
938	7	2 dose	F	no-household	0	2 dose	9	247	0~12
939	24	2 dose	M	no-household	0	2 dose	5	223	0~12
940	24	2 dose	M	no-household	0	2 dose	5	223	0~12
941	24	2 dose	M	no-household	0	2 dose	5	223	0~12
942	24	2 dose	M	no-household	0	2 dose	5	223	0~12
943	24	2 dose	M	no-household	0	2 dose	5	223	0~12
944	25	2 dose	M	no-household	0	2 dose	5	223	0~12
945	6	2 dose	M	no-household	0	2 dose	6	236	0~12
946	11	2 dose	M	no-household	0	2 dose	6	236	0~12
947	8	2 dose	F	no-household	0	2 dose	13	349	13~17
948	24	2 dose	M	household	0	2 dose	5	223	0~12
949	24	2 dose	M	household	0	2 dose	5	223	0~12
950	7	2 dose	F	no-household	0	2 dose	13	349	13~17
951	24	2 dose	M	no-household	0	2 dose	5	223	0~12
952	24	2 dose	M	no-household	0	2 dose	5	223	0~12
953	25	2 dose	M	no-household	0	2 dose	5	223	0~12
954	7	2 dose	F	no-household	0	2 dose	9	247	0~12
955	24	2 dose	M	no-household	0	2 dose	5	223	0~12
956	24	2 dose	M	no-household	0	2 dose	5	223	0~12
957	24	2 dose	M	no-household	0	2 dose	5	223	0~12
958	24	2 dose	M	no-household	0	2 dose	5	223	0~12
959	6	2 dose	M	no-household	0	2 dose	6	236	0~12
960	24	2 dose	M	no-household	0	2 dose	5	223	0~12
961	24	2 dose	M	no-household	0	2 dose	5	223	0~12
962	9	2 dose	F	no-household	0	2 dose	16	361	13~17
963	24	2 dose	M	no-household	0	2 dose	5	223	0~12
964	24	2 dose	M	no-household	0	2 dose	5	223	0~12
965	11	2 dose	M	no-household	0	2 dose	6	236	0~12
966	24	2 dose	M	no-household	0	2 dose	5	223	0~12
967	24	2 dose	M	household	0	2 dose	5	223	0~12
968	4	2 dose	M	no-household	0	2 dose	9	166	0~12
969	4	2 dose	M	no-household	0	2 dose	9	166	0~12
970	10	2 dose	M	no-household	0	2 dose	6	236	0~12
971	11	2 dose	M	no-household	0	2 dose	6	236	0~12
972	6	2 dose	M	no-household	0	2 dose	6	236	0~12
973	10	2 dose	M	no-household	0	2 dose	6	236	0~12
974	9	2 dose	F	no-household	0	2 dose	13	349	13~17
975	6	2 dose	M	no-household	0	2 dose	6	236	0~12
976	10	2 dose	M	no-household	0	2 dose	6	236	0~12
977	24	2 dose	M	no-household	0	2 dose	5	223	0~12
978	24	2 dose	M	no-household	0	2 dose	5	223	0~12
979	6	2 dose	M	no-household	0	2 dose	6	236	0~12
980	25	2 dose	M	no-household	0	2 dose	5	223	0~12
981	24	2 dose	M	no-household	0	2 dose	7	214	0~12
982	8	2 dose	F	no-household	0	2 dose	13	349	13~17
983	4	2 dose	M	no-household	0	2 dose	9	166	0~12
984	24	2 dose	M	no-household	0	2 dose	5	223	0~12
985	6	2 dose	M	no-household	0	2 dose	6	236	0~12
986	24	2 dose	M	no-household	0	2 dose	5	223	0~12
987	24	2 dose	M	no-household	0	2 dose	5	223	0~12
988	22	2 dose	M	no-household	0	2 dose	17	354	13~17
989	22	2 dose	M	no-household	0	2 dose	17	354	13~17
990	17	2 dose	M	no-household	0	2 dose	17	354	13~17
991	15	2 dose	F	no-household	0	2 dose	16	355	13~17
992	22	2 dose	M	no-household	0	2 dose	17	354	13~17
993	22	2 dose	M	no-household	0	2 dose	17	354	13~17
994	22	2 dose	M	no-household	0	2 dose	17	354	13~17
995	22	2 dose	M	no-household	0	2 dose	17	354	13~17
996	22	2 dose	M	no-household	0	2 dose	17	354	13~17
997	22	2 dose	M	no-household	0	2 dose	17	354	13~17
998	9	2 dose	M	no-household	0	2 dose	13	352	13~17
999	22	2 dose	M	no-household	0	2 dose	17	354	13~17
1000	22	2 dose	M	no-household	0	2 dose	17	354	13~17
1001	19	2 dose	M	no-household	0	2 dose	7	262	0~12
1002	19	2 dose	M	no-household	0	2 dose	7	262	0~12
1003	22	2 dose	M	no-household	0	2 dose	17	354	13~17
1004	20	2 dose	F	no-household	0	2 dose	9	236	0~12
1005	20	2 dose	F	no-household	0	2 dose	9	236	0~12
1006	22	2 dose	M	no-household	0	2 dose	17	354	13~17
1007	22	2 dose	M	no-household	0	2 dose	17	354	13~17
1008	22	2 dose	M	no-household	0	2 dose	17	354	13~17
1009	10	2 dose	F	no-household	0	2 dose	17	351	13~17
1010	15	2 dose	M	no-household	0	2 dose	11	261	0~12
1011	16	2 dose	M	no-household	0	2 dose	11	261	0~12
1012	22	2 dose	M	no-household	0	2 dose	17	354	13~17
1013	22	2 dose	M	no-household	0	2 dose	17	354	13~17
1014	22	2 dose	M	no-household	0	2 dose	17	354	13~17
1015	22	2 dose	M	no-household	0	2 dose	17	354	13~17
1016	22	2 dose	M	no-household	0	2 dose	17	354	13~17
1017	17	2 dose	F	no-household	0	2 dose	10	265	0~12
1018	19	2 dose	M	no-household	0	2 dose	7	262	0~12
1019	17	2 dose	M	household	0	2 dose	17	354	13~17
1020	22	2 dose	M	no-household	0	2 dose	17	354	13~17
1021	22	2 dose	M	no-household	0	2 dose	17	354	13~17
1022	13	2 dose	F	no-household	0	2 dose	8	260	0~12
1023	17	2 dose	F	no-household	0	2 dose	10	265	0~12
1024	17	2 dose	F	no-household	0	2 dose	10	265	0~12
1025	15	2 dose	M	no-household	0	2 dose	8	257	0~12
1026	16	2 dose	M	no-household	0	2 dose	11	261	0~12
1027	22	2 dose	M	no-household	0	2 dose	17	354	13~17
1028	18	2 dose	M	household	0	2 dose	11	261	0~12
1029	19	2 dose	M	no-household	0	2 dose	7	262	0~12
1030	16	2 dose	M	no-household	0	2 dose	11	261	0~12
1031	19	2 dose	M	no-household	0	2 dose	11	261	0~12
1032	22	2 dose	M	no-household	0	2 dose	17	354	13~17
1033	22	2 dose	M	no-household	0	2 dose	17	354	13~17
1034	22	2 dose	M	no-household	0	2 dose	17	354	13~17
1035	9	2 dose	M	no-household	0	2 dose	13	352	13~17
1036	22	2 dose	M	no-household	0	2 dose	17	354	13~17
1037	8	2 dose	F	no-household	0	2 dose	9	249	0~12
1038	9	2 dose	M	no-household	0	2 dose	13	352	13~17
1039	22	2 dose	M	no-household	0	2 dose	17	354	13~17
1040	14	2 dose	F	household	0	2 dose	13	349	13~17
1041	22	2 dose	M	no-household	0	2 dose	17	354	13~17
1042	22	2 dose	M	no-household	0	2 dose	17	354	13~17
1043	22	2 dose	M	no-household	0	2 dose	17	354	13~17
1044	22	2 dose	M	no-household	0	2 dose	17	354	13~17
1045	12	2 dose	F	no-household	0	2 dose	17	347	13~17
1046	22	2 dose	M	no-household	0	2 dose	17	354	13~17
1047	19	2 dose	M	no-household	0	2 dose	7	262	0~12
1048	18	2 dose	F	no-household	0	2 dose	10	265	0~12
1049	22	2 dose	M	no-household	0	2 dose	17	354	13~17
1050	22	2 dose	M	no-household	0	2 dose	17	354	13~17
1051	22	2 dose	M	no-household	0	2 dose	17	354	13~17
1052	12	2 dose	F	no-household	0	2 dose	17	347	13~17
1053	22	2 dose	M	no-household	0	2 dose	17	354	13~17
1054	8	2 dose	F	no-household	0	2 dose	13	349	13~17
1055	22	2 dose	M	no-household	0	2 dose	17	354	13~17
1056	22	2 dose	M	no-household	0	2 dose	17	354	13~17
1057	22	2 dose	M	no-household	0	2 dose	17	354	13~17
1058	15	2 dose	F	household	0	2 dose	13	349	13~17
1059	12	2 dose	F	no-household	0	2 dose	17	347	13~17
1060	22	2 dose	M	no-household	0	2 dose	17	354	13~17
1061	11	2 dose	F	no-household	0	2 dose	17	347	13~17
1062	11	2 dose	F	no-household	0	2 dose	17	347	13~17
1063	11	2 dose	F	no-household	0	2 dose	17	347	13~17
1064	13	2 dose	F	no-household	0	2 dose	17	347	13~17
1065	22	2 dose	M	no-household	0	2 dose	17	354	13~17
1066	18	2 dose	F	no-household	0	2 dose	10	265	0~12
1067	18	2 dose	F	household	0	2 dose	10	265	0~12
1068	14	2 dose	F	household	0	2 dose	13	349	13~17
1069	22	2 dose	M	no-household	0	2 dose	17	354	13~17
1070	22	2 dose	M	no-household	0	2 dose	17	354	13~17
1071	19	2 dose	F	no-household	0	2 dose	10	265	0~12
1072	22	2 dose	M	no-household	0	2 dose	17	354	13~17
1073	22	2 dose	M	no-household	0	2 dose	17	354	13~17
1074	19	2 dose	F	no-household	0	2 dose	10	265	0~12
1075	2	2 dose	M	no-household	0	2 dose	9	166	0~12
1076	6	2 dose	M	no-household	0	2 dose	6	236	0~12
1077	22	2 dose	M	no-household	0	2 dose	17	354	13~17
1078	10	2 dose	F	no-household	0	2 dose	17	347	13~17
1079	6	2 dose	M	no-household	0	2 dose	6	236	0~12
1080	23	2 dose	F	no-household	0	2 dose	6	242	0~12
1081	8	2 dose	F	no-household	0	2 dose	13	349	13~17
1082	23	2 dose	F	no-household	0	2 dose	6	242	0~12
1083	23	2 dose	F	no-household	0	2 dose	6	242	0~12
1084	23	2 dose	F	no-household	0	2 dose	6	242	0~12
1085	23	2 dose	F	no-household	0	2 dose	6	242	0~12
1086	23	2 dose	F	no-household	0	2 dose	6	242	0~12
1087	23	2 dose	F	household	0	2 dose	6	242	0~12
1088	23	2 dose	F	household	0	2 dose	6	242	0~12
1089	23	2 dose	F	no-household	0	2 dose	6	242	0~12
1090	6	2 dose	M	no-household	0	2 dose	6	236	0~12
1091	23	2 dose	F	no-household	0	2 dose	6	242	0~12
1092	23	2 dose	F	no-household	0	2 dose	6	242	0~12
1093	23	2 dose	F	no-household	0	2 dose	6	242	0~12
1094	23	2 dose	F	no-household	0	2 dose	6	242	0~12
1095	23	2 dose	F	no-household	0	2 dose	6	242	0~12
1096	7	2 dose	F	no-household	0	2 dose	9	249	0~12
1097	3	2 dose	M	no-household	0	2 dose	9	166	0~12
1098	8	2 dose	M	no-household	0	2 dose	17	439	13~17
1099	8	2 dose	M	no-household	0	2 dose	17	439	13~17
1100	7	2 dose	M	no-household	0	2 dose	17	305	13~17
1101	4	2 dose	M	no-household	0	2 dose	17	305	13~17
1102	5	2 dose	M	no-household	0	2 dose	17	305	13~17
1103	5	2 dose	M	no-household	0	2 dose	17	305	13~17
1104	4	2 dose	M	no-household	0	2 dose	17	305	13~17
1105	7	2 dose	F	no-household	0	2 dose	9	251	0~12
1106	6	2 dose	F	no-household	0	2 dose	9	251	0~12
1107	6	2 dose	F	no-household	0	2 dose	9	251	0~12
1108	6	2 dose	F	no-household	0	2 dose	9	251	0~12
1109	6	2 dose	F	no-household	0	2 dose	9	251	0~12
1110	6	2 dose	F	household	0	2 dose	9	251	0~12
1111	7	2 dose	F	no-household	0	2 dose	9	251	0~12
1112	6	2 dose	F	no-household	0	2 dose	9	251	0~12
1113	6	2 dose	F	no-household	0	2 dose	9	251	0~12
1114	6	2 dose	F	no-household	0	2 dose	9	251	0~12
1115	8	2 dose	F	no-household	0	2 dose	9	251	0~12
1116	6	2 dose	F	no-household	0	2 dose	9	251	0~12
1117	8	2 dose	F	no-household	0	2 dose	9	251	0~12
1118	8	2 dose	F	household	0	2 dose	9	251	0~12
1119	7	2 dose	F	no-household	0	2 dose	9	251	0~12
1120	5	2 dose	M	no-household	0	2 dose	5	229	0~12
1121	7	2 dose	M	no-household	0	2 dose	5	229	0~12
1122	5	2 dose	M	no-household	0	2 dose	5	229	0~12
1123	7	2 dose	M	no-household	0	2 dose	5	229	0~12
1124	16	2 dose	M	no-household	0	2 dose	5	229	0~12
1125	6	2 dose	M	no-household	0	2 dose	5	229	0~12
1126	7	2 dose	M	no-household	0	2 dose	5	229	0~12
1127	12	2 dose	M	no-household	0	2 dose	13	346	13~17
1128	12	2 dose	M	no-household	0	2 dose	13	346	13~17
1129	12	2 dose	M	no-household	0	2 dose	13	346	13~17
1130	12	2 dose	M	no-household	0	2 dose	13	346	13~17
1131	6	2 dose	F	no-household	0	2 dose	11	253	0~12
1132	7	2 dose	F	no-household	0	2 dose	11	253	0~12
1133	4	2 dose	F	no-household	0	2 dose	11	253	0~12
1134	8	2 dose	F	no-household	0	2 dose	11	253	0~12
1135	6	2 dose	F	no-household	0	2 dose	11	253	0~12
1136	4	2 dose	F	no-household	0	2 dose	11	253	0~12
1137	9	2 dose	F	no-household	0	2 dose	11	253	0~12
1138	8	2 dose	F	no-household	0	2 dose	11	253	0~12
1139	8	2 dose	F	household	0	2 dose	11	253	0~12
1140	7	2 dose	M	no-household	0	2 dose	15	344	13~17
1141	4	2 dose	M	no-household	0	2 dose	15	344	13~17
1142	7	2 dose	M	no-household	0	2 dose	15	344	13~17
1143	4	2 dose	M	no-household	0	2 dose	15	344	13~17
1144	6	2 dose	M	no-household	0	2 dose	15	344	13~17
1145	6	2 dose	M	no-household	0	2 dose	9	251	0~12
1146	6	2 dose	M	no-household	0	2 dose	9	251	0~12
1147	6	2 dose	M	no-household	0	2 dose	9	251	0~12
1148	9	2 dose	M	no-household	0	2 dose	5	229	0~12
1149	7	2 dose	M	no-household	0	2 dose	5	229	0~12
1150	7	2 dose	M	no-household	0	2 dose	5	229	0~12
1151	5	2 dose	M	no-household	0	2 dose	11	253	0~12
1152	4	2 dose	M	no-household	0	2 dose	11	253	0~12
1153	29	2 dose	F	no-household	0	2 dose	10	237	0~12
1154	34	2 dose	F	no-household	0	2 dose	10	237	0~12
1155	5	2 dose	F	no-household	0	2 dose	10	237	0~12
1156	6	2 dose	F	no-household	0	2 dose	10	237	0~12
1157	28	2 dose	F	no-household	0	2 dose	10	237	0~12
1158	5	2 dose	M	no-household	0	2 dose	16	349	13~17
1159	5	2 dose	M	no-household	0	2 dose	16	349	13~17
1160	5	2 dose	M	no-household	0	2 dose	16	349	13~17
1161	6	2 dose	M	no-household	0	2 dose	16	349	13~17
1162	5	2 dose	M	no-household	0	2 dose	16	349	13~17
1163	5	2 dose	M	no-household	0	2 dose	16	349	13~17
1164	5	2 dose	M	no-household	0	2 dose	16	349	13~17
1165	5	2 dose	M	no-household	0	2 dose	16	349	13~17
1166	5	2 dose	M	no-household	0	2 dose	16	349	13~17
1167	6	2 dose	M	no-household	0	2 dose	16	349	13~17
1168	5	2 dose	M	no-household	0	2 dose	16	349	13~17
1169	5	2 dose	M	no-household	0	2 dose	16	349	13~17
1170	5	2 dose	M	no-household	0	2 dose	16	349	13~17
1171	6	2 dose	M	no-household	0	2 dose	16	349	13~17
1172	5	2 dose	M	no-household	0	2 dose	16	349	13~17
1173	5	2 dose	M	no-household	0	2 dose	16	349	13~17
1174	5	2 dose	M	no-household	0	2 dose	16	349	13~17
1175	5	2 dose	M	no-household	0	2 dose	16	349	13~17
1176	6	2 dose	M	no-household	0	2 dose	16	349	13~17
1177	5	2 dose	M	no-household	0	2 dose	16	349	13~17
1178	5	2 dose	M	no-household	0	2 dose	16	349	13~17
1179	5	2 dose	M	no-household	0	2 dose	16	349	13~17
1180	5	2 dose	M	no-household	0	2 dose	16	349	13~17
1181	5	2 dose	M	no-household	0	2 dose	16	349	13~17
1182	5	2 dose	M	no-household	0	2 dose	16	349	13~17
1183	5	2 dose	M	no-household	0	2 dose	16	349	13~17
1184	2	2 dose	M	no-household	0	2 dose	16	349	13~17
1185	6	2 dose	M	no-household	0	2 dose	16	349	13~17
1186	6	2 dose	M	no-household	0	2 dose	16	349	13~17
1187	5	2 dose	M	no-household	0	2 dose	16	349	13~17
1188	5	2 dose	M	no-household	0	2 dose	16	349	13~17
1189	5	2 dose	M	no-household	0	2 dose	16	349	13~17
1190	6	2 dose	M	no-household	0	2 dose	16	349	13~17
1191	6	2 dose	M	no-household	0	2 dose	16	349	13~17
1192	5	2 dose	M	no-household	0	2 dose	16	349	13~17
1193	5	2 dose	M	no-household	0	2 dose	16	349	13~17
1194	5	2 dose	M	no-household	0	2 dose	16	349	13~17
1195	5	2 dose	M	no-household	0	2 dose	16	349	13~17
1196	7	2 dose	M	no-household	0	1 dose	7	177	0~12
1197	6	2 dose	M	no-household	0	1 dose	7	177	0~12
1198	7	2 dose	M	no-household	0	1 dose	7	177	0~12
1199	6	2 dose	M	no-household	0	1 dose	7	177	0~12
1200	7	2 dose	F	no-household	0	2 dose	8	261	0~12
1201	6	2 dose	M	no-household	0	2 dose	15	181	13~17
1202	5	2 dose	M	no-household	0	2 dose	15	181	13~17
1203	6	2 dose	M	no-household	0	2 dose	15	181	13~17
1204	5	3 dose	F	no-household	0	2 dose	9	247	0~12
1205	7	3 dose	F	no-household	0	2 dose	13	349	13~17
1206	8	3 dose	F	no-household	0	2 dose	14	349	13~17
1207	5	3 dose	M	no-household	0	2 dose	9	262	0~12
1208	8	3 dose	M	no-household	0	2 dose	11	239	0~12
1209	7	3 dose	M	no-household	0	2 dose	7	261	0~12
1210	6	3 dose	M	no-household	0	2 dose	16	279	13~17
1211	8	3 dose	F	no-household	0	2 dose	13	349	13~17
1212	8	3 dose	F	no-household	0	2 dose	14	349	13~17
1213	8	3 dose	F	no-household	0	2 dose	14	349	13~17
1214	9	3 dose	M	no-household	0	2 dose	17	349	13~17
1215	6	3 dose	M	no-household	0	2 dose	16	279	13~17
1216	18	3 dose	F	household	0	2 dose	17	358	13~17
1217	9	3 dose	F	household	0	2 dose	9	249	0~12
1218	7	3 dose	M	no-household	0	2 dose	9	262	0~12
1219	16	3 dose	F	no-household	0	2 dose	17	358	13~17
1220	8	3 dose	M	no-household	0	2 dose	9	262	0~12
1221	8	3 dose	F	household	0	2 dose	16	362	13~17
1222	11	3 dose	M	no-household	0	2 dose	11	239	0~12
1223	7	3 dose	M	no-household	0	2 dose	9	262	0~12
1224	12	3 dose	M	no-household	0	2 dose	9	257	0~12
1225	12	3 dose	M	no-household	0	2 dose	9	257	0~12
1226	9	3 dose	M	no-household	0	2 dose	7	261	0~12
1227	10	3 dose	M	no-household	0	2 dose	12	262	0~12
1228	24	3 dose	M	no-household	0	2 dose	7	273	0~12
1229	7	3 dose	M	no-household	0	2 dose	9	262	0~12
1230	8	3 dose	M	no-household	0	2 dose	9	262	0~12
1231	23	3 dose	F	no-household	0	2 dose	8	266	0~12
1232	23	3 dose	F	no-household	0	2 dose	8	266	0~12
1233	6	3 dose	M	no-household	0	2 dose	9	262	0~12
1234	7	3 dose	M	no-household	0	2 dose	9	262	0~12
1235	9	3 dose	F	no-household	0	2 dose	16	362	13~17
1236	12	3 dose	M	no-household	0	2 dose	9	257	0~12
1237	23	3 dose	F	no-household	0	2 dose	8	266	0~12
1238	23	3 dose	F	no-household	0	2 dose	8	266	0~12
1239	8	3 dose	M	no-household	0	2 dose	14	352	13~17
1240	18	3 dose	F	no-household	0	2 dose	17	358	13~17
1241	13	3 dose	M	household	0	2 dose	12	262	0~12
1242	19	3 dose	M	household	0	2 dose	17	347	13~17
1243	3	3 dose	M	no-household	0	2 dose	9	166	0~12
1244	7	3 dose	M	no-household	0	2 dose	9	262	0~12
1245	7	3 dose	M	no-household	0	2 dose	9	262	0~12
1246	8	3 dose	F	no-household	0	2 dose	9	249	0~12
1247	5	3 dose	M	no-household	0	2 dose	9	248	0~12
1248	23	3 dose	F	no-household	0	2 dose	8	266	0~12
1249	6	3 dose	F	no-household	0	2 dose	15	351	13~17
1250	23	3 dose	F	no-household	0	2 dose	8	266	0~12
1251	23	3 dose	F	no-household	0	2 dose	8	266	0~12
1252	23	3 dose	F	no-household	0	2 dose	8	266	0~12
1253	23	3 dose	F	no-household	0	2 dose	8	266	0~12
1254	9	3 dose	M	no-household	0	2 dose	7	261	0~12
1255	7	3 dose	M	no-household	0	2 dose	9	262	0~12
1256	23	3 dose	F	no-household	0	2 dose	8	266	0~12
1257	23	3 dose	F	no-household	0	2 dose	8	266	0~12
1258	23	3 dose	F	no-household	0	2 dose	8	266	0~12
1259	6	3 dose	F	no-household	0	2 dose	8	251	0~12
1260	23	3 dose	F	no-household	0	2 dose	8	266	0~12
1261	7	3 dose	M	no-household	0	2 dose	9	262	0~12
1262	5	3 dose	M	no-household	0	2 dose	16	279	13~17
1263	12	3 dose	M	no-household	0	2 dose	9	257	0~12
1264	7	3 dose	F	no-household	0	2 dose	8	251	0~12
1265	8	3 dose	F	no-household	0	2 dose	16	362	13~17
1266	9	3 dose	M	no-household	0	2 dose	12	262	0~12
1267	8	3 dose	M	no-household	0	2 dose	12	262	0~12
1268	9	3 dose	M	no-household	0	2 dose	17	349	13~17
1269	9	3 dose	F	no-household	0	2 dose	6	249	0~12
1270	25	3 dose	M	household	0	2 dose	9	166	0~12
1271	17	3 dose	F	no-household	0	2 dose	15	353	13~17
1272	13	3 dose	M	household	0	2 dose	10	273	0~12
1273	3	3 dose	M	no-household	0	2 dose	9	166	0~12
1274	13	3 dose	M	household	0	2 dose	12	262	0~12
1275	11	3 dose	M	no-household	0	2 dose	11	239	0~12
1276	8	3 dose	M	no-household	0	2 dose	16	279	13~17
1277	18	3 dose	F	household	0	2 dose	17	358	13~17
1278	6	3 dose	F	no-household	0	2 dose	13	349	13~17
1279	24	3 dose	F	no-household	0	2 dose	5	196	0~12
1280	7	3 dose	F	no-household	0	2 dose	13	349	13~17
1281	8	3 dose	M	no-household	0	2 dose	9	262	0~12
1282	6	3 dose	M	no-household	0	2 dose	9	262	0~12
1283	8	3 dose	M	no-household	0	2 dose	17	349	13~17
1284	23	3 dose	F	no-household	0	2 dose	8	266	0~12
1285	23	3 dose	F	no-household	0	2 dose	8	266	0~12
1286	18	3 dose	F	no-household	0	2 dose	17	358	13~17
1287	9	3 dose	M	no-household	0	2 dose	17	349	13~17
1288	8	3 dose	M	no-household	0	2 dose	9	248	0~12
1289	9	3 dose	F	no-household	0	2 dose	13	349	13~17
1290	23	3 dose	F	no-household	0	2 dose	8	266	0~12
1291	8	3 dose	F	no-household	0	2 dose	9	247	0~12
1292	24	3 dose	M	no-household	0	2 dose	16	371	13~17
1293	24	3 dose	M	no-household	0	2 dose	16	371	13~17
1294	8	3 dose	F	no-household	0	2 dose	9	249	0~12
1295	7	3 dose	M	household	0	2 dose	16	279	13~17
1296	6	3 dose	M	no-household	0	2 dose	9	262	0~12
1297	8	3 dose	M	no-household	0	2 dose	6	263	0~12
1298	7	3 dose	M	no-household	0	2 dose	9	262	0~12
1299	9	3 dose	M	household	0	2 dose	6	143	0~12
1300	5	3 dose	M	no-household	0	2 dose	16	279	13~17
1301	24	3 dose	F	no-household	0	2 dose	10	259	0~12
1302	16	3 dose	M	no-household	0	2 dose	8	265	0~12
1303	7	3 dose	M	no-household	0	2 dose	9	262	0~12
1304	7	3 dose	M	no-household	0	2 dose	9	262	0~12
1305	12	3 dose	M	no-household	0	2 dose	9	257	0~12
1306	11	3 dose	M	no-household	0	2 dose	11	239	0~12
1307	9	3 dose	M	no-household	0	2 dose	7	261	0~12
1308	23	3 dose	F	no-household	0	2 dose	8	266	0~12
1309	12	3 dose	M	no-household	0	2 dose	9	257	0~12
1310	23	3 dose	F	no-household	0	2 dose	8	266	0~12
1311	7	3 dose	M	no-household	0	2 dose	9	262	0~12
1312	10	3 dose	M	no-household	0	2 dose	17	349	13~17
1313	3	3 dose	M	no-household	0	2 dose	9	166	0~12
1314	12	3 dose	M	no-household	0	2 dose	9	257	0~12
1315	10	3 dose	M	no-household	0	2 dose	13	352	13~17
1316	13	3 dose	M	household	0	2 dose	12	262	0~12
1317	10	3 dose	M	no-household	0	2 dose	12	262	0~12
1318	15	3 dose	M	no-household	0	2 dose	10	273	0~12
1319	7	3 dose	M	no-household	0	2 dose	9	262	0~12
1320	9	3 dose	F	no-household	0	2 dose	6	249	0~12
1321	10	3 dose	M	no-household	0	2 dose	7	261	0~12
1322	9	3 dose	M	household	0	2 dose	6	143	0~12
1323	12	3 dose	M	no-household	0	2 dose	9	257	0~12
1324	24	3 dose	F	no-household	0	2 dose	10	259	0~12
1325	16	3 dose	M	household	0	2 dose	11	265	0~12
1326	23	3 dose	F	no-household	0	2 dose	8	266	0~12
1327	10	3 dose	M	no-household	0	2 dose	13	352	13~17
1328	10	3 dose	M	no-household	0	2 dose	13	352	13~17
1329	24	3 dose	M	no-household	0	2 dose	16	371	13~17
1330	10	3 dose	M	no-household	0	2 dose	17	349	13~17
1331	7	3 dose	M	no-household	0	2 dose	9	262	0~12
1332	2	3 dose	M	no-household	0	2 dose	9	166	0~12
1333	7	3 dose	M	no-household	0	2 dose	9	262	0~12
1334	7	3 dose	M	no-household	0	2 dose	9	262	0~12
1335	7	3 dose	M	no-household	0	2 dose	9	262	0~12
1336	7	3 dose	M	no-household	0	2 dose	9	262	0~12
1337	7	3 dose	M	no-household	0	2 dose	9	262	0~12
1338	7	3 dose	M	no-household	0	2 dose	9	262	0~12
1339	10	3 dose	M	household	0	2 dose	7	261	0~12
1340	7	3 dose	M	no-household	0	2 dose	9	262	0~12
1341	13	3 dose	M	household	0	2 dose	17	349	13~17
1342	24	3 dose	F	no-household	0	2 dose	10	259	0~12
1343	24	3 dose	F	no-household	0	2 dose	10	259	0~12
1344	4	3 dose	F	no-household	0	2 dose	13	349	13~17
1345	8	3 dose	M	no-household	0	2 dose	9	262	0~12
1346	9	3 dose	M	household	0	2 dose	16	279	13~17
1347	10	3 dose	M	no-household	0	2 dose	13	352	13~17
1348	24	3 dose	F	no-household	0	2 dose	5	196	0~12
1349	8	3 dose	M	no-household	0	2 dose	9	262	0~12
1350	12	3 dose	M	no-household	0	2 dose	13	352	13~17
1351	8	3 dose	M	no-household	0	2 dose	16	279	13~17
1352	8	3 dose	M	no-household	0	2 dose	16	279	13~17
1353	7	3 dose	F	no-household	0	2 dose	9	247	0~12
1354	23	3 dose	F	no-household	0	2 dose	8	266	0~12
1355	18	3 dose	M	no-household	0	2 dose	11	267	0~12
1356	24	3 dose	F	no-household	0	2 dose	10	259	0~12
1357	8	3 dose	F	no-household	0	2 dose	13	349	13~17
1358	18	3 dose	M	no-household	0	2 dose	11	267	0~12
1359	11	3 dose	F	no-household	0	2 dose	9	247	0~12
1360	18	3 dose	M	no-household	0	2 dose	11	267	0~12
1361	7	3 dose	F	no-household	0	2 dose	9	247	0~12
1362	7	3 dose	M	no-household	0	2 dose	9	248	0~12
1363	9	3 dose	M	no-household	0	2 dose	16	279	13~17
1364	18	3 dose	M	no-household	0	2 dose	11	267	0~12
1365	23	3 dose	F	no-household	0	2 dose	8	266	0~12
1366	11	3 dose	F	no-household	0	2 dose	9	247	0~12
1367	24	3 dose	M	no-household	0	2 dose	16	371	13~17
1368	23	3 dose	F	no-household	0	2 dose	8	266	0~12
1369	24	3 dose	F	no-household	0	2 dose	10	259	0~12
1370	7	3 dose	F	no-household	0	2 dose	9	247	0~12
1371	8	3 dose	F	no-household	0	2 dose	13	349	13~17
1372	13	3 dose	M	no-household	0	2 dose	9	248	0~12
1373	24	3 dose	F	no-household	0	2 dose	10	259	0~12
1374	24	3 dose	F	no-household	0	2 dose	10	259	0~12
1375	8	3 dose	F	no-household	0	2 dose	13	349	13~17
1376	12	3 dose	M	no-household	0	2 dose	9	257	0~12
1377	8	3 dose	M	no-household	0	2 dose	9	248	0~12
1378	4	3 dose	M	no-household	0	2 dose	9	166	0~12
1379	4	3 dose	M	no-household	0	2 dose	9	166	0~12
1380	4	3 dose	M	no-household	0	2 dose	9	166	0~12
1381	24	3 dose	F	no-household	0	2 dose	10	259	0~12
1382	23	3 dose	F	no-household	0	2 dose	8	266	0~12
1383	23	3 dose	F	no-household	0	2 dose	8	266	0~12
1384	23	3 dose	F	no-household	0	2 dose	8	266	0~12
1385	5	3 dose	M	no-household	0	2 dose	9	248	0~12
1386	23	3 dose	F	no-household	0	2 dose	8	266	0~12
1387	7	3 dose	F	household	0	2 dose	16	362	13~17
1388	8	3 dose	M	no-household	0	2 dose	9	262	0~12
1389	6	3 dose	F	no-household	0	2 dose	15	351	13~17
1390	24	3 dose	F	no-household	0	2 dose	10	259	0~12
1391	23	3 dose	F	no-household	0	2 dose	8	266	0~12
1392	23	3 dose	F	no-household	0	2 dose	8	266	0~12
1393	13	3 dose	M	no-household	0	2 dose	12	262	0~12
1394	6	3 dose	M	no-household	0	2 dose	16	279	13~17
1395	8	3 dose	M	no-household	0	2 dose	7	261	0~12
1396	9	3 dose	F	no-household	0	2 dose	6	249	0~12
1397	23	3 dose	F	no-household	0	2 dose	8	266	0~12
1398	17	3 dose	M	no-household	0	2 dose	9	166	0~12
1399	8	3 dose	F	no-household	0	2 dose	13	349	13~17
1400	15	3 dose	M	no-household	0	2 dose	10	273	0~12
1401	10	3 dose	M	no-household	0	2 dose	12	262	0~12
1402	5	3 dose	M	no-household	0	2 dose	16	279	13~17
1403	23	3 dose	F	no-household	0	2 dose	8	266	0~12
1404	9	3 dose	M	no-household	0	2 dose	6	263	0~12
1405	23	3 dose	F	no-household	0	2 dose	8	266	0~12
1406	23	3 dose	F	no-household	0	2 dose	8	266	0~12
1407	3	3 dose	M	no-household	0	2 dose	9	166	0~12
1408	23	3 dose	F	no-household	0	2 dose	8	266	0~12
1409	7	3 dose	M	no-household	0	2 dose	9	248	0~12
1410	18	3 dose	F	household	0	2 dose	17	358	13~17
1411	8	3 dose	M	no-household	0	2 dose	6	263	0~12
1412	9	3 dose	M	no-household	0	2 dose	9	249	0~12
1413	6	3 dose	F	no-household	0	2 dose	15	351	13~17
1414	9	3 dose	M	no-household	0	2 dose	6	263	0~12
1415	6	3 dose	F	no-household	0	2 dose	8	251	0~12
1416	23	3 dose	F	no-household	0	2 dose	8	266	0~12
1417	16	3 dose	M	no-household	0	2 dose	8	265	0~12
1418	7	3 dose	M	no-household	0	2 dose	9	248	0~12
1419	23	3 dose	F	no-household	0	2 dose	8	266	0~12
1420	23	3 dose	F	no-household	0	2 dose	8	266	0~12
1421	24	3 dose	F	no-household	0	2 dose	10	259	0~12
1422	4	3 dose	M	no-household	0	2 dose	11	239	0~12
1423	12	3 dose	M	no-household	0	2 dose	9	257	0~12
1424	24	3 dose	F	no-household	0	2 dose	10	259	0~12
1425	24	3 dose	F	no-household	0	2 dose	10	259	0~12
1426	18	3 dose	M	no-household	0	2 dose	11	267	0~12
1427	9	3 dose	M	household	0	2 dose	6	143	0~12
1428	18	3 dose	M	no-household	0	2 dose	11	267	0~12
1429	7	3 dose	M	no-household	0	2 dose	9	262	0~12
1430	18	3 dose	M	no-household	0	2 dose	11	267	0~12
1431	24	3 dose	F	no-household	0	2 dose	10	259	0~12
1432	6	3 dose	F	no-household	0	2 dose	9	247	0~12
1433	9	3 dose	M	no-household	0	2 dose	9	249	0~12
1434	24	3 dose	F	no-household	0	2 dose	10	259	0~12
1435	18	3 dose	M	no-household	0	2 dose	11	267	0~12
1436	18	3 dose	M	no-household	0	2 dose	11	267	0~12
1437	18	3 dose	M	no-household	0	2 dose	11	267	0~12
1438	5	3 dose	M	no-household	0	2 dose	9	166	0~12
1439	18	3 dose	M	no-household	0	2 dose	11	267	0~12
1440	24	3 dose	F	no-household	0	2 dose	10	259	0~12
1441	18	3 dose	M	no-household	0	2 dose	11	267	0~12
1442	9	3 dose	M	no-household	0	2 dose	9	248	0~12
1443	22	3 dose	F	no-household	0	2 dose	11	262	0~12
1444	5	3 dose	M	no-household	0	2 dose	9	248	0~12
1445	18	3 dose	M	no-household	0	2 dose	11	267	0~12
1446	18	3 dose	M	no-household	0	2 dose	11	267	0~12
1447	24	3 dose	F	no-household	0	2 dose	10	259	0~12
1448	9	3 dose	M	no-household	0	2 dose	9	249	0~12
1449	8	3 dose	F	no-household	0	2 dose	13	349	13~17
1450	8	3 dose	F	no-household	0	2 dose	14	349	13~17
1451	8	3 dose	F	no-household	0	2 dose	13	349	13~17
1452	9	3 dose	M	no-household	0	2 dose	9	248	0~12
1453	23	3 dose	F	no-household	0	2 dose	8	266	0~12
1454	6	3 dose	F	no-household	0	2 dose	15	351	13~17
1455	18	3 dose	F	household	0	2 dose	17	358	13~17
1456	9	3 dose	M	no-household	0	2 dose	9	248	0~12
1457	13	3 dose	M	no-household	0	2 dose	13	352	13~17
1458	23	3 dose	F	no-household	0	2 dose	8	266	0~12
1459	23	3 dose	F	no-household	0	2 dose	8	266	0~12
1460	10	3 dose	M	no-household	0	2 dose	12	262	0~12
1461	4	3 dose	M	no-household	0	2 dose	11	239	0~12
1462	7	3 dose	M	no-household	0	2 dose	6	236	0~12
1463	24	3 dose	F	no-household	0	2 dose	10	259	0~12
1464	14	3 dose	M	no-household	0	2 dose	6	143	0~12
1465	8	3 dose	F	household	0	2 dose	13	349	13~17
1466	8	3 dose	M	no-household	0	2 dose	12	262	0~12
1467	9	3 dose	F	no-household	0	2 dose	6	249	0~12
1468	8	3 dose	F	no-household	0	2 dose	14	349	13~17
1469	6	3 dose	F	no-household	0	2 dose	15	351	13~17
1470	23	3 dose	F	no-household	0	2 dose	8	266	0~12
1471	23	3 dose	F	no-household	0	2 dose	8	266	0~12
1472	3	3 dose	M	no-household	0	2 dose	9	166	0~12
1473	23	3 dose	F	no-household	0	2 dose	8	266	0~12
1474	18	3 dose	F	no-household	0	2 dose	17	358	13~17
1475	6	3 dose	F	no-household	0	2 dose	13	349	13~17
1476	7	3 dose	M	no-household	0	2 dose	9	262	0~12
1477	24	3 dose	F	no-household	0	2 dose	10	259	0~12
1478	23	3 dose	F	no-household	0	2 dose	8	266	0~12
1479	3	3 dose	M	no-household	0	2 dose	9	166	0~12
1480	8	3 dose	F	no-household	0	2 dose	13	349	13~17
1481	12	3 dose	M	no-household	0	2 dose	9	257	0~12
1482	6	3 dose	M	no-household	0	2 dose	16	279	13~17
1483	9	3 dose	M	no-household	0	2 dose	12	265	0~12
1484	14	3 dose	M	no-household	0	2 dose	6	143	0~12
1485	9	3 dose	F	no-household	0	2 dose	6	249	0~12
1486	9	3 dose	F	no-household	0	2 dose	16	362	13~17
1487	6	3 dose	M	no-household	0	2 dose	9	262	0~12
1488	23	3 dose	M	no-household	0	2 dose	7	273	0~12
1489	7	3 dose	M	no-household	0	2 dose	9	248	0~12
1490	23	3 dose	F	no-household	0	2 dose	8	266	0~12
1491	23	3 dose	F	no-household	0	2 dose	8	266	0~12
1492	24	3 dose	M	no-household	0	2 dose	16	371	13~17
1493	23	3 dose	F	no-household	0	2 dose	8	266	0~12
1494	23	3 dose	M	no-household	0	2 dose	7	273	0~12
1495	6	3 dose	F	no-household	0	2 dose	8	251	0~12
1496	7	3 dose	M	no-household	0	2 dose	16	279	13~17
1497	6	3 dose	M	no-household	0	2 dose	6	236	0~12
1498	6	3 dose	F	no-household	0	2 dose	13	349	13~17
1499	18	3 dose	M	no-household	0	2 dose	11	267	0~12
1500	7	3 dose	F	no-household	0	2 dose	13	349	13~17
1501	24	3 dose	M	no-household	0	2 dose	16	371	13~17
1502	4	3 dose	M	no-household	0	2 dose	9	166	0~12
1503	8	3 dose	M	no-household	0	2 dose	6	263	0~12
1504	7	3 dose	M	no-household	0	2 dose	9	248	0~12
1505	24	3 dose	M	no-household	0	2 dose	16	371	13~17
1506	6	3 dose	M	no-household	0	2 dose	9	262	0~12
1507	18	3 dose	F	no-household	0	2 dose	17	358	13~17
1508	13	3 dose	M	household	0	2 dose	12	262	0~12
1509	22	3 dose	F	no-household	0	2 dose	11	262	0~12
1510	4	3 dose	M	no-household	0	2 dose	9	166	0~12
1511	23	3 dose	F	no-household	0	2 dose	8	266	0~12
1512	24	3 dose	M	no-household	0	2 dose	16	371	13~17
1513	5	3 dose	M	no-household	0	2 dose	16	279	13~17
1514	8	3 dose	F	no-household	0	2 dose	9	249	0~12
1515	8	3 dose	F	no-household	0	2 dose	9	249	0~12
1516	5	3 dose	M	no-household	0	2 dose	9	262	0~12
1517	7	3 dose	M	no-household	0	2 dose	16	279	13~17
1518	23	3 dose	F	no-household	0	2 dose	8	266	0~12
1519	6	3 dose	M	no-household	0	2 dose	9	262	0~12
1520	11	3 dose	M	no-household	0	2 dose	11	239	0~12
1521	7	3 dose	M	no-household	0	2 dose	6	236	0~12
1522	6	3 dose	M	no-household	0	2 dose	9	262	0~12
1523	11	3 dose	F	no-household	0	2 dose	9	247	0~12
1524	23	3 dose	F	no-household	0	2 dose	8	266	0~12
1525	23	3 dose	F	no-household	0	2 dose	8	266	0~12
1526	10	3 dose	M	no-household	0	2 dose	12	262	0~12
1527	23	3 dose	F	no-household	0	2 dose	8	266	0~12
1528	18	3 dose	M	no-household	0	2 dose	11	267	0~12
1529	18	3 dose	F	no-household	0	2 dose	17	358	13~17
1530	18	3 dose	F	no-household	0	2 dose	17	358	13~17
1531	24	3 dose	F	no-household	0	2 dose	10	259	0~12
1532	3	3 dose	M	no-household	0	2 dose	9	166	0~12
1533	23	3 dose	F	no-household	0	2 dose	8	266	0~12
1534	23	3 dose	F	no-household	0	2 dose	8	266	0~12
1535	10	3 dose	M	no-household	0	2 dose	12	262	0~12
1536	7	3 dose	M	no-household	0	2 dose	16	279	13~17
1537	5	3 dose	M	no-household	0	2 dose	9	248	0~12
1538	11	3 dose	F	no-household	0	2 dose	9	247	0~12
1539	22	3 dose	F	household	0	2 dose	10	259	0~12
1540	6	3 dose	M	no-household	0	2 dose	11	239	0~12
1541	24	3 dose	F	no-household	0	2 dose	10	259	0~12
1542	23	3 dose	F	no-household	0	2 dose	8	266	0~12
1543	7	3 dose	F	no-household	0	2 dose	13	349	13~17
1544	23	3 dose	F	no-household	0	2 dose	8	266	0~12
1545	4	3 dose	M	no-household	0	2 dose	9	166	0~12
1546	7	3 dose	F	no-household	0	2 dose	8	251	0~12
1547	7	3 dose	F	no-household	0	2 dose	8	251	0~12
1548	8	3 dose	F	no-household	0	2 dose	13	349	13~17
1549	13	3 dose	M	household	0	2 dose	12	262	0~12
1550	13	3 dose	M	household	0	2 dose	12	262	0~12
1551	8	3 dose	F	no-household	0	2 dose	13	349	13~17
1552	8	3 dose	F	no-household	0	2 dose	13	349	13~17
1553	5	3 dose	M	household	0	2 dose	9	262	0~12
1554	6	3 dose	F	no-household	0	2 dose	13	349	13~17
1555	14	3 dose	M	no-household	0	2 dose	6	143	0~12
1556	15	3 dose	M	no-household	0	2 dose	10	268	0~12
1557	8	3 dose	F	no-household	0	2 dose	9	249	0~12
1558	18	3 dose	F	no-household	0	2 dose	17	358	13~17
1559	9	3 dose	M	no-household	0	2 dose	7	261	0~12
1560	23	3 dose	F	no-household	0	2 dose	8	266	0~12
1561	5	3 dose	M	no-household	0	2 dose	9	248	0~12
1562	23	3 dose	F	no-household	0	2 dose	8	266	0~12
1563	24	3 dose	F	no-household	0	2 dose	10	259	0~12
1564	9	3 dose	F	no-household	0	2 dose	6	249	0~12
1565	23	3 dose	F	no-household	0	2 dose	8	266	0~12
1566	23	3 dose	F	no-household	0	2 dose	8	266	0~12
1567	15	3 dose	M	household	0	2 dose	13	340	13~17
1568	23	3 dose	F	no-household	0	2 dose	8	266	0~12
1569	15	3 dose	F	household	0	2 dose	17	351	13~17
1570	16	3 dose	M	no-household	0	2 dose	12	258	0~12
1571	13	3 dose	M	no-household	0	2 dose	12	258	0~12
1572	13	3 dose	M	no-household	0	2 dose	12	258	0~12
1573	6	3 dose	M	no-household	0	2 dose	6	236	0~12
1574	16	3 dose	M	no-household	0	2 dose	12	258	0~12
1575	16	3 dose	M	no-household	0	2 dose	12	258	0~12
1576	10	3 dose	M	no-household	0	2 dose	12	258	0~12
1577	13	3 dose	M	no-household	0	2 dose	12	258	0~12
1578	16	3 dose	M	no-household	0	2 dose	12	258	0~12
1579	16	3 dose	M	no-household	0	2 dose	12	258	0~12
1580	13	3 dose	M	no-household	0	2 dose	12	258	0~12
1581	16	3 dose	M	no-household	0	2 dose	12	258	0~12
1582	16	3 dose	M	no-household	0	2 dose	12	258	0~12
1583	4	3 dose	M	no-household	0	2 dose	9	166	0~12
1584	13	3 dose	M	no-household	0	2 dose	12	258	0~12
1585	8	3 dose	F	no-household	0	2 dose	14	349	13~17
1586	16	3 dose	M	no-household	0	2 dose	12	258	0~12
1587	6	3 dose	F	no-household	0	2 dose	13	349	13~17
1588	16	3 dose	M	no-household	0	2 dose	12	258	0~12
1589	4	3 dose	M	no-household	0	2 dose	9	166	0~12
1590	16	3 dose	M	no-household	0	2 dose	12	258	0~12
1591	7	3 dose	M	no-household	0	2 dose	6	236	0~12
1592	13	3 dose	M	no-household	0	2 dose	12	258	0~12
1593	8	3 dose	F	no-household	0	2 dose	14	349	13~17
1594	9	3 dose	M	no-household	0	2 dose	9	249	0~12
1595	19	3 dose	M	no-household	0	2 dose	10	250	0~12
1596	11	3 dose	M	no-household	0	2 dose	6	260	0~12
1597	23	3 dose	M	no-household	0	2 dose	16	359	13~17
1598	11	3 dose	M	no-household	0	2 dose	6	260	0~12
1599	11	3 dose	M	no-household	0	2 dose	6	260	0~12
1600	10	3 dose	M	no-household	0	2 dose	6	260	0~12
1601	23	3 dose	M	no-household	0	2 dose	16	359	13~17
1602	23	3 dose	M	no-household	0	2 dose	16	359	13~17
1603	22	3 dose	M	no-household	0	2 dose	16	359	13~17
1604	23	3 dose	M	no-household	0	2 dose	16	359	13~17
1605	10	3 dose	M	no-household	0	2 dose	6	260	0~12
1606	11	3 dose	M	no-household	0	2 dose	6	260	0~12
1607	8	3 dose	F	no-household	0	2 dose	14	349	13~17
1608	23	3 dose	M	no-household	0	2 dose	16	359	13~17
1609	8	3 dose	F	no-household	0	2 dose	14	349	13~17
1610	16	3 dose	M	no-household	0	2 dose	16	359	13~17
1611	22	3 dose	M	no-household	0	2 dose	16	359	13~17
1612	23	3 dose	M	no-household	0	2 dose	16	359	13~17
1613	10	3 dose	M	no-household	0	2 dose	6	260	0~12
1614	23	3 dose	M	no-household	0	2 dose	16	359	13~17
1615	23	3 dose	M	no-household	0	2 dose	16	359	13~17
1616	17	3 dose	M	no-household	0	2 dose	16	359	13~17
1617	10	3 dose	M	no-household	0	2 dose	6	260	0~12
1618	22	3 dose	M	no-household	0	2 dose	16	359	13~17
1619	19	3 dose	M	no-household	0	2 dose	10	250	0~12
1620	6	3 dose	M	no-household	0	2 dose	6	236	0~12
1621	19	3 dose	M	no-household	0	2 dose	10	250	0~12
1622	19	3 dose	M	no-household	0	2 dose	10	250	0~12
1623	23	3 dose	M	no-household	0	2 dose	16	359	13~17
1624	23	3 dose	M	no-household	0	2 dose	16	359	13~17
1625	11	3 dose	M	no-household	0	2 dose	6	260	0~12
1626	23	3 dose	M	no-household	0	2 dose	16	359	13~17
1627	18	3 dose	M	no-household	0	2 dose	16	359	13~17
1628	16	3 dose	M	no-household	0	2 dose	16	359	13~17
1629	16	3 dose	M	no-household	0	2 dose	16	359	13~17
1630	16	3 dose	M	no-household	0	2 dose	6	260	0~12
1631	23	3 dose	M	no-household	0	2 dose	16	359	13~17
1632	23	3 dose	M	no-household	0	2 dose	16	359	13~17
1633	7	3 dose	F	no-household	0	2 dose	9	249	0~12
1634	9	3 dose	F	no-household	0	2 dose	9	249	0~12
1635	8	3 dose	F	no-household	0	2 dose	14	349	13~17
1636	11	3 dose	M	no-household	0	2 dose	6	260	0~12
1637	10	3 dose	M	no-household	0	2 dose	6	260	0~12
1638	11	3 dose	M	no-household	0	2 dose	6	260	0~12
1639	8	3 dose	F	no-household	0	2 dose	14	349	13~17
1640	19	3 dose	M	no-household	0	2 dose	10	250	0~12
1641	19	3 dose	M	no-household	0	2 dose	10	250	0~12
1642	11	3 dose	M	no-household	0	2 dose	6	260	0~12
1643	19	3 dose	M	no-household	0	2 dose	10	250	0~12
1644	19	3 dose	M	no-household	0	2 dose	10	250	0~12
1645	19	3 dose	M	no-household	0	2 dose	10	250	0~12
1646	8	3 dose	F	no-household	0	2 dose	14	349	13~17
1647	19	3 dose	M	no-household	0	2 dose	10	250	0~12
1648	19	3 dose	M	no-household	0	2 dose	10	250	0~12
1649	11	3 dose	M	no-household	0	2 dose	6	260	0~12
1650	11	3 dose	M	no-household	0	2 dose	6	260	0~12
1651	8	3 dose	M	no-household	0	2 dose	9	250	0~12
1652	19	3 dose	M	no-household	0	2 dose	10	250	0~12
1653	11	3 dose	M	no-household	0	2 dose	6	260	0~12
1654	7	3 dose	M	no-household	0	2 dose	6	236	0~12
1655	6	3 dose	M	no-household	0	2 dose	9	250	0~12
1656	19	3 dose	M	no-household	0	2 dose	10	250	0~12
1657	12	3 dose	M	no-household	0	2 dose	9	250	0~12
1658	19	3 dose	M	no-household	0	2 dose	10	250	0~12
1659	16	3 dose	M	no-household	0	2 dose	6	260	0~12
1660	19	3 dose	M	no-household	0	2 dose	10	250	0~12
1661	9	3 dose	F	no-household	0	2 dose	9	249	0~12
1662	11	3 dose	M	no-household	0	2 dose	6	260	0~12
1663	6	3 dose	M	no-household	0	2 dose	6	236	0~12
1664	19	3 dose	M	no-household	0	2 dose	10	250	0~12
1665	19	3 dose	M	no-household	0	2 dose	10	250	0~12
1666	9	3 dose	F	no-household	0	2 dose	9	249	0~12
1667	19	3 dose	M	no-household	0	2 dose	10	250	0~12
1668	11	3 dose	M	no-household	0	2 dose	6	260	0~12
1669	19	3 dose	M	no-household	0	2 dose	10	250	0~12
1670	19	3 dose	M	no-household	0	2 dose	10	250	0~12
1671	19	3 dose	M	no-household	0	2 dose	10	250	0~12
1672	8	3 dose	F	no-household	0	2 dose	14	349	13~17
1673	16	3 dose	M	no-household	0	2 dose	16	359	13~17
1674	17	3 dose	M	no-household	0	2 dose	16	359	13~17
1675	23	3 dose	M	no-household	0	2 dose	16	359	13~17
1676	19	3 dose	M	no-household	0	2 dose	10	250	0~12
1677	16	3 dose	M	no-household	0	2 dose	16	359	13~17
1678	19	3 dose	M	no-household	0	2 dose	10	250	0~12
1679	23	3 dose	M	no-household	0	2 dose	16	359	13~17
1680	16	3 dose	M	no-household	0	2 dose	16	359	13~17
1681	8	3 dose	F	no-household	0	2 dose	14	349	13~17
1682	20	3 dose	M	no-household	0	2 dose	16	359	13~17
1683	10	3 dose	M	no-household	0	2 dose	6	260	0~12
1684	8	3 dose	F	no-household	0	2 dose	14	349	13~17
1685	19	3 dose	M	no-household	0	2 dose	10	250	0~12
1686	10	3 dose	M	no-household	0	2 dose	6	260	0~12
1687	8	3 dose	F	no-household	0	2 dose	14	349	13~17
1688	8	3 dose	F	no-household	0	2 dose	14	349	13~17
1689	19	3 dose	M	no-household	0	2 dose	10	250	0~12
1690	23	3 dose	M	no-household	0	2 dose	16	359	13~17
1691	10	3 dose	M	no-household	0	2 dose	6	260	0~12
1692	8	3 dose	F	no-household	0	2 dose	14	349	13~17
1693	19	3 dose	M	no-household	0	2 dose	10	250	0~12
1694	19	3 dose	M	no-household	0	2 dose	10	250	0~12
1695	19	3 dose	M	no-household	0	2 dose	10	250	0~12
1696	6	3 dose	M	no-household	0	2 dose	7	261	0~12
1697	20	3 dose	M	no-household	0	2 dose	16	359	13~17
1698	21	3 dose	M	no-household	0	2 dose	16	359	13~17
1699	20	3 dose	M	no-household	0	2 dose	16	359	13~17
1700	23	3 dose	M	no-household	0	2 dose	16	359	13~17
1701	16	3 dose	M	household	0	2 dose	6	260	0~12
1702	8	3 dose	F	no-household	0	2 dose	14	349	13~17
1703	19	3 dose	M	no-household	0	2 dose	10	250	0~12
1704	8	3 dose	F	no-household	0	2 dose	14	349	13~17
1705	19	3 dose	M	no-household	0	2 dose	10	250	0~12
1706	11	3 dose	M	no-household	0	2 dose	6	260	0~12
1707	23	3 dose	M	no-household	0	2 dose	16	359	13~17
1708	11	3 dose	M	no-household	0	2 dose	6	260	0~12
1709	23	3 dose	M	no-household	0	2 dose	16	359	13~17
1710	23	3 dose	M	no-household	0	2 dose	16	359	13~17
1711	19	3 dose	M	no-household	0	2 dose	16	359	13~17
1712	16	3 dose	M	no-household	0	2 dose	16	359	13~17
1713	17	3 dose	M	no-household	0	2 dose	16	359	13~17
1714	19	3 dose	M	no-household	0	2 dose	10	250	0~12
1715	11	3 dose	M	no-household	0	2 dose	6	260	0~12
1716	9	3 dose	F	no-household	0	2 dose	9	249	0~12
1717	11	3 dose	M	no-household	0	2 dose	6	260	0~12
1718	19	3 dose	M	no-household	0	2 dose	10	250	0~12
1719	11	3 dose	M	no-household	0	2 dose	6	260	0~12
1720	19	3 dose	M	no-household	0	2 dose	10	250	0~12
1721	7	3 dose	F	no-household	0	2 dose	9	249	0~12
1722	19	3 dose	M	no-household	0	2 dose	10	250	0~12
1723	8	3 dose	F	no-household	0	2 dose	14	349	13~17
1724	19	3 dose	M	no-household	0	2 dose	10	250	0~12
1725	8	3 dose	F	no-household	0	2 dose	14	349	13~17
1726	11	3 dose	M	no-household	0	2 dose	6	260	0~12
1727	23	3 dose	M	no-household	0	2 dose	16	359	13~17
1728	19	3 dose	M	no-household	0	2 dose	10	250	0~12
1729	16	3 dose	M	household	0	2 dose	10	250	0~12
1730	11	3 dose	M	household	0	2 dose	6	260	0~12
1731	8	3 dose	F	no-household	0	2 dose	14	349	13~17
1732	16	3 dose	M	household	0	2 dose	10	250	0~12
1733	11	3 dose	M	no-household	0	2 dose	6	260	0~12
1734	7	3 dose	M	no-household	0	2 dose	16	279	13~17
1735	19	3 dose	M	no-household	0	2 dose	10	250	0~12
1736	10	3 dose	M	no-household	0	2 dose	6	260	0~12
1737	8	3 dose	F	no-household	0	2 dose	14	349	13~17
1738	19	3 dose	M	no-household	0	2 dose	10	250	0~12
1739	19	3 dose	M	no-household	0	2 dose	10	250	0~12
1740	8	3 dose	F	no-household	0	2 dose	14	349	13~17
1741	8	3 dose	F	no-household	0	2 dose	14	349	13~17
1742	8	3 dose	F	no-household	0	2 dose	9	249	0~12
1743	4	3 dose	M	no-household	0	2 dose	9	166	0~12
1744	9	3 dose	F	household	0	2 dose	9	249	0~12
1745	19	3 dose	M	no-household	0	2 dose	10	250	0~12
1746	19	3 dose	M	no-household	0	2 dose	10	250	0~12
1747	19	3 dose	M	no-household	0	2 dose	10	250	0~12
1748	19	3 dose	M	no-household	0	2 dose	10	250	0~12
1749	21	3 dose	M	no-household	0	2 dose	16	359	13~17
1750	11	3 dose	M	no-household	0	2 dose	6	260	0~12
1751	11	3 dose	M	no-household	0	2 dose	6	260	0~12
1752	11	3 dose	M	no-household	0	2 dose	6	260	0~12
1753	8	3 dose	F	no-household	0	2 dose	14	349	13~17
1754	8	3 dose	F	no-household	0	2 dose	14	349	13~17
1755	10	3 dose	M	no-household	0	2 dose	6	260	0~12
1756	19	3 dose	M	no-household	0	2 dose	10	250	0~12
1757	11	3 dose	M	no-household	0	2 dose	6	260	0~12
1758	10	3 dose	M	no-household	0	2 dose	6	260	0~12
1759	4	3 dose	M	no-household	0	2 dose	9	166	0~12
1760	11	3 dose	M	no-household	0	2 dose	6	260	0~12
1761	11	3 dose	M	no-household	0	2 dose	6	260	0~12
1762	11	3 dose	M	no-household	0	2 dose	6	260	0~12
1763	9	3 dose	F	no-household	0	2 dose	9	249	0~12
1764	11	3 dose	M	no-household	0	2 dose	6	260	0~12
1765	11	3 dose	M	no-household	0	2 dose	6	260	0~12
1766	11	3 dose	M	no-household	0	2 dose	6	260	0~12
1767	11	3 dose	M	no-household	0	2 dose	6	260	0~12
1768	19	3 dose	M	no-household	0	2 dose	10	250	0~12
1769	11	3 dose	M	household	0	2 dose	6	260	0~12
1770	19	3 dose	M	no-household	0	2 dose	10	250	0~12
1771	11	3 dose	M	no-household	0	2 dose	6	260	0~12
1772	11	3 dose	M	no-household	0	2 dose	6	260	0~12
1773	11	3 dose	M	no-household	0	2 dose	6	260	0~12
1774	10	3 dose	M	no-household	0	2 dose	6	260	0~12
1775	19	3 dose	M	no-household	0	2 dose	10	250	0~12
1776	8	3 dose	F	no-household	0	2 dose	14	349	13~17
1777	19	3 dose	M	no-household	0	2 dose	10	250	0~12
1778	6	3 dose	F	no-household	0	2 dose	8	251	0~12
1779	23	3 dose	M	no-household	0	2 dose	16	359	13~17
1780	8	3 dose	F	no-household	0	2 dose	14	349	13~17
1781	8	3 dose	M	no-household	0	2 dose	9	250	0~12
1782	19	3 dose	M	no-household	0	2 dose	10	250	0~12
1783	11	3 dose	M	no-household	0	2 dose	6	260	0~12
1784	21	3 dose	M	no-household	0	2 dose	16	359	13~17
1785	10	3 dose	M	no-household	0	2 dose	6	260	0~12
1786	8	3 dose	F	no-household	0	2 dose	14	349	13~17
1787	23	3 dose	M	no-household	0	2 dose	16	359	13~17
1788	8	3 dose	F	no-household	0	2 dose	14	349	13~17
1789	11	3 dose	M	no-household	0	2 dose	6	260	0~12
1790	23	3 dose	M	no-household	0	2 dose	16	359	13~17
1791	8	3 dose	F	no-household	0	2 dose	14	349	13~17
1792	19	3 dose	M	no-household	0	2 dose	10	250	0~12
1793	10	3 dose	M	no-household	0	2 dose	6	260	0~12
1794	8	3 dose	F	no-household	0	2 dose	14	349	13~17
1795	6	3 dose	M	no-household	0	2 dose	9	250	0~12
1796	19	3 dose	M	no-household	0	2 dose	10	250	0~12
1797	19	3 dose	M	no-household	0	2 dose	10	250	0~12
1798	19	3 dose	M	no-household	0	2 dose	10	250	0~12
1799	6	3 dose	M	no-household	0	2 dose	9	250	0~12
1800	23	3 dose	M	no-household	0	2 dose	16	359	13~17
1801	11	3 dose	M	no-household	0	2 dose	6	260	0~12
1802	19	3 dose	M	no-household	0	2 dose	10	250	0~12
1803	23	3 dose	M	no-household	0	2 dose	16	359	13~17
1804	8	3 dose	F	no-household	0	2 dose	14	349	13~17
1805	23	3 dose	M	no-household	0	2 dose	16	359	13~17
1806	11	3 dose	M	no-household	0	2 dose	6	260	0~12
1807	8	3 dose	F	no-household	0	2 dose	14	349	13~17
1808	6	3 dose	M	no-household	0	2 dose	9	250	0~12
1809	8	3 dose	F	no-household	0	2 dose	14	349	13~17
1810	23	3 dose	M	no-household	0	2 dose	16	359	13~17
1811	23	3 dose	M	no-household	0	2 dose	16	359	13~17
1812	22	3 dose	M	no-household	0	2 dose	16	359	13~17
1813	23	3 dose	M	no-household	0	2 dose	16	359	13~17
1814	19	3 dose	M	no-household	0	2 dose	10	250	0~12
1815	19	3 dose	M	no-household	0	2 dose	10	250	0~12
1816	19	3 dose	M	no-household	0	2 dose	10	250	0~12
1817	11	3 dose	M	no-household	0	2 dose	6	260	0~12
1818	10	3 dose	M	no-household	0	2 dose	6	260	0~12
1819	10	3 dose	M	no-household	0	2 dose	6	260	0~12
1820	8	3 dose	F	no-household	0	2 dose	14	349	13~17
1821	19	3 dose	M	no-household	0	2 dose	10	250	0~12
1822	11	3 dose	M	no-household	0	2 dose	6	260	0~12
1823	10	3 dose	M	no-household	0	2 dose	6	260	0~12
1824	24	3 dose	M	no-household	0	2 dose	7	214	0~12
1825	24	3 dose	M	no-household	0	2 dose	7	214	0~12
1826	24	3 dose	M	no-household	0	2 dose	7	214	0~12
1827	6	3 dose	M	no-household	0	2 dose	6	236	0~12
1828	24	3 dose	M	no-household	0	2 dose	7	214	0~12
1829	24	3 dose	M	no-household	0	2 dose	5	223	0~12
1830	24	3 dose	M	no-household	0	2 dose	5	223	0~12
1831	24	3 dose	M	no-household	0	2 dose	5	223	0~12
1832	24	3 dose	M	no-household	0	2 dose	5	223	0~12
1833	24	3 dose	M	no-household	0	2 dose	5	223	0~12
1834	24	3 dose	M	household	0	2 dose	7	214	0~12
1835	24	3 dose	M	no-household	0	2 dose	5	223	0~12
1836	24	3 dose	M	no-household	0	2 dose	5	223	0~12
1837	24	3 dose	M	no-household	0	2 dose	7	214	0~12
1838	24	3 dose	M	no-household	0	2 dose	7	214	0~12
1839	24	3 dose	M	no-household	0	2 dose	5	223	0~12
1840	5	3 dose	F	no-household	0	2 dose	9	247	0~12
1841	24	3 dose	M	no-household	0	2 dose	5	223	0~12
1842	10	3 dose	M	no-household	0	2 dose	6	236	0~12
1843	24	3 dose	M	no-household	0	2 dose	7	214	0~12
1844	7	3 dose	M	no-household	0	2 dose	6	236	0~12
1845	25	3 dose	M	household	0	2 dose	14	361	13~17
1846	24	3 dose	M	no-household	0	2 dose	5	223	0~12
1847	24	3 dose	M	no-household	0	2 dose	5	223	0~12
1848	24	3 dose	M	no-household	0	2 dose	5	223	0~12
1849	24	3 dose	M	no-household	0	2 dose	7	214	0~12
1850	24	3 dose	M	no-household	0	2 dose	5	223	0~12
1851	24	3 dose	M	no-household	0	2 dose	7	214	0~12
1852	24	3 dose	M	no-household	0	2 dose	5	223	0~12
1853	24	3 dose	M	no-household	0	2 dose	5	223	0~12
1854	24	3 dose	M	no-household	0	2 dose	5	223	0~12
1855	24	3 dose	M	no-household	0	2 dose	7	214	0~12
1856	24	3 dose	M	no-household	0	2 dose	5	223	0~12
1857	24	3 dose	M	household	0	2 dose	5	223	0~12
1858	24	3 dose	M	no-household	0	2 dose	7	214	0~12
1859	22	3 dose	M	no-household	0	2 dose	7	214	0~12
1860	6	3 dose	M	no-household	0	2 dose	6	236	0~12
1861	24	3 dose	M	no-household	0	2 dose	5	223	0~12
1862	7	3 dose	M	no-household	0	2 dose	6	236	0~12
1863	24	3 dose	M	no-household	0	2 dose	7	214	0~12
1864	5	3 dose	F	no-household	0	2 dose	9	247	0~12
1865	24	3 dose	M	no-household	0	2 dose	5	223	0~12
1866	24	3 dose	M	no-household	0	2 dose	5	223	0~12
1867	22	3 dose	M	no-household	0	2 dose	7	214	0~12
1868	24	3 dose	M	no-household	0	2 dose	5	223	0~12
1869	24	3 dose	M	no-household	0	2 dose	5	223	0~12
1870	24	3 dose	M	no-household	0	2 dose	7	214	0~12
1871	7	3 dose	M	no-household	0	2 dose	6	236	0~12
1872	24	3 dose	M	no-household	0	2 dose	5	223	0~12
1873	25	3 dose	M	no-household	0	2 dose	5	223	0~12
1874	24	3 dose	M	no-household	0	2 dose	5	223	0~12
1875	24	3 dose	M	no-household	0	2 dose	5	223	0~12
1876	25	3 dose	M	no-household	0	2 dose	5	223	0~12
1877	24	3 dose	M	no-household	0	2 dose	5	223	0~12
1878	6	3 dose	M	no-household	0	2 dose	6	236	0~12
1879	24	3 dose	M	no-household	0	2 dose	16	371	13~17
1880	24	3 dose	M	no-household	0	2 dose	5	223	0~12
1881	24	3 dose	M	household	0	2 dose	5	223	0~12
1882	7	3 dose	M	no-household	0	2 dose	6	236	0~12
1883	24	3 dose	M	no-household	0	2 dose	5	223	0~12
1884	5	3 dose	F	no-household	0	2 dose	9	247	0~12
1885	24	3 dose	M	no-household	0	2 dose	5	223	0~12
1886	24	3 dose	M	no-household	0	2 dose	5	223	0~12
1887	24	3 dose	M	no-household	0	2 dose	5	223	0~12
1888	24	3 dose	M	no-household	0	2 dose	5	223	0~12
1889	24	3 dose	M	no-household	0	2 dose	7	214	0~12
1890	6	3 dose	M	no-household	0	2 dose	6	236	0~12
1891	24	3 dose	M	no-household	0	2 dose	7	214	0~12
1892	24	3 dose	M	no-household	0	2 dose	7	214	0~12
1893	7	3 dose	F	no-household	0	2 dose	9	247	0~12
1894	25	3 dose	M	no-household	0	2 dose	5	223	0~12
1895	10	3 dose	M	no-household	0	2 dose	6	236	0~12
1896	6	3 dose	F	no-household	0	2 dose	13	349	13~17
1897	24	3 dose	M	household	0	2 dose	5	223	0~12
1898	7	3 dose	M	no-household	0	2 dose	6	236	0~12
1899	25	3 dose	M	household	0	2 dose	14	361	13~17
1900	6	3 dose	M	no-household	0	2 dose	6	236	0~12
1901	8	3 dose	F	no-household	0	2 dose	14	349	13~17
1902	7	3 dose	M	no-household	0	2 dose	6	236	0~12
1903	5	3 dose	F	no-household	0	2 dose	9	247	0~12
1904	7	3 dose	M	no-household	0	2 dose	17	349	13~17
1905	13	3 dose	M	no-household	0	2 dose	6	236	0~12
1906	24	3 dose	M	no-household	0	2 dose	5	223	0~12
1907	9	3 dose	F	no-household	0	2 dose	16	361	13~17
1908	24	3 dose	M	no-household	0	2 dose	5	223	0~12
1909	24	3 dose	M	no-household	0	2 dose	7	214	0~12
1910	24	3 dose	M	no-household	0	2 dose	7	214	0~12
1911	8	3 dose	F	no-household	0	2 dose	13	349	13~17
1912	12	3 dose	M	no-household	0	2 dose	9	257	0~12
1913	24	3 dose	M	no-household	0	2 dose	5	223	0~12
1914	24	3 dose	M	no-household	0	2 dose	5	223	0~12
1915	8	3 dose	M	no-household	0	2 dose	9	262	0~12
1916	22	3 dose	M	no-household	0	2 dose	7	214	0~12
1917	12	3 dose	M	no-household	0	2 dose	9	257	0~12
1918	4	3 dose	M	no-household	0	2 dose	9	166	0~12
1919	4	3 dose	M	no-household	0	2 dose	9	166	0~12
1920	4	3 dose	M	no-household	0	2 dose	9	166	0~12
1921	24	3 dose	M	no-household	0	2 dose	7	214	0~12
1922	12	3 dose	M	no-household	0	2 dose	9	257	0~12
1923	24	3 dose	M	no-household	0	2 dose	5	223	0~12
1924	24	3 dose	M	no-household	0	2 dose	5	223	0~12
1925	24	3 dose	M	no-household	0	2 dose	5	223	0~12
1926	24	3 dose	M	no-household	0	2 dose	5	223	0~12
1927	24	3 dose	M	no-household	0	2 dose	5	223	0~12
1928	24	3 dose	M	no-household	0	2 dose	5	223	0~12
1929	24	3 dose	M	no-household	0	2 dose	5	223	0~12
1930	25	3 dose	M	no-household	0	2 dose	5	223	0~12
1931	6	3 dose	M	no-household	0	2 dose	6	236	0~12
1932	24	3 dose	M	no-household	0	2 dose	5	223	0~12
1933	8	3 dose	F	no-household	0	2 dose	13	349	13~17
1934	24	3 dose	M	household	0	2 dose	5	223	0~12
1935	25	3 dose	M	no-household	0	2 dose	5	223	0~12
1936	8	3 dose	F	no-household	0	2 dose	14	349	13~17
1937	6	3 dose	M	no-household	0	2 dose	6	236	0~12
1938	25	3 dose	M	no-household	0	2 dose	5	223	0~12
1939	7	3 dose	M	no-household	0	2 dose	6	236	0~12
1940	7	3 dose	M	no-household	0	2 dose	6	236	0~12
1941	22	3 dose	M	no-household	0	2 dose	7	214	0~12
1942	7	3 dose	F	no-household	0	2 dose	16	362	13~17
1943	7	3 dose	M	no-household	0	2 dose	6	236	0~12
1944	22	3 dose	M	no-household	0	2 dose	7	214	0~12
1945	24	3 dose	M	no-household	0	2 dose	5	223	0~12
1946	14	3 dose	M	no-household	0	2 dose	9	166	0~12
1947	24	3 dose	M	no-household	0	2 dose	5	223	0~12
1948	11	3 dose	M	no-household	0	2 dose	6	236	0~12
1949	6	3 dose	M	no-household	0	2 dose	6	236	0~12
1950	13	3 dose	M	no-household	0	2 dose	6	236	0~12
1951	22	3 dose	M	no-household	0	2 dose	7	214	0~12
1952	22	3 dose	M	no-household	0	2 dose	7	214	0~12
1953	24	3 dose	M	no-household	0	2 dose	5	223	0~12
1954	24	3 dose	M	no-household	0	2 dose	5	223	0~12
1955	22	3 dose	M	no-household	0	2 dose	7	214	0~12
1956	24	3 dose	M	no-household	0	2 dose	5	223	0~12
1957	10	3 dose	M	no-household	0	2 dose	6	236	0~12
1958	7	3 dose	M	no-household	0	2 dose	6	236	0~12
1959	24	3 dose	M	no-household	0	2 dose	5	223	0~12
1960	8	3 dose	F	no-household	0	2 dose	14	349	13~17
1961	24	3 dose	M	no-household	0	2 dose	5	223	0~12
1962	7	3 dose	M	no-household	0	2 dose	6	236	0~12
1963	8	3 dose	F	no-household	0	2 dose	14	349	13~17
1964	24	3 dose	M	no-household	0	2 dose	5	223	0~12
1965	24	3 dose	M	no-household	0	2 dose	5	223	0~12
1966	24	3 dose	M	no-household	0	2 dose	5	223	0~12
1967	24	3 dose	M	no-household	0	2 dose	7	214	0~12
1968	24	3 dose	M	no-household	0	2 dose	7	214	0~12
1969	24	3 dose	M	no-household	0	2 dose	5	223	0~12
1970	10	3 dose	M	no-household	0	2 dose	6	236	0~12
1971	6	3 dose	M	no-household	0	2 dose	6	236	0~12
1972	24	3 dose	M	no-household	0	2 dose	7	214	0~12
1973	8	3 dose	F	no-household	0	2 dose	13	349	13~17
1974	24	3 dose	M	no-household	0	2 dose	5	223	0~12
1975	6	3 dose	M	no-household	0	2 dose	6	236	0~12
1976	7	3 dose	M	no-household	0	2 dose	6	236	0~12
1977	22	3 dose	M	no-household	0	2 dose	17	354	13~17
1978	19	3 dose	M	no-household	0	2 dose	7	262	0~12
1979	22	3 dose	M	no-household	0	2 dose	17	354	13~17
1980	22	3 dose	M	no-household	0	2 dose	17	354	13~17
1981	22	3 dose	M	no-household	0	2 dose	17	354	13~17
1982	22	3 dose	M	no-household	0	2 dose	17	354	13~17
1983	22	3 dose	M	no-household	0	2 dose	17	354	13~17
1984	22	3 dose	M	no-household	0	2 dose	17	354	13~17
1985	19	3 dose	F	household	0	2 dose	14	355	13~17
1986	22	3 dose	M	no-household	0	2 dose	17	354	13~17
1987	22	3 dose	M	no-household	0	2 dose	17	354	13~17
1988	15	3 dose	F	no-household	0	2 dose	16	355	13~17
1989	22	3 dose	M	no-household	0	2 dose	17	354	13~17
1990	22	3 dose	M	no-household	0	2 dose	17	354	13~17
1991	16	3 dose	M	no-household	0	2 dose	11	261	0~12
1992	22	3 dose	M	no-household	0	2 dose	17	354	13~17
1993	21	3 dose	M	no-household	0	2 dose	17	354	13~17
1994	17	3 dose	M	no-household	0	2 dose	11	261	0~12
1995	22	3 dose	M	no-household	0	2 dose	17	354	13~17
1996	22	3 dose	M	no-household	0	2 dose	17	354	13~17
1997	22	3 dose	M	no-household	0	2 dose	17	354	13~17
1998	22	3 dose	M	no-household	0	2 dose	17	354	13~17
1999	5	3 dose	F	no-household	0	2 dose	9	247	0~12
[truncated: 756 more rows]
